# Supplementary material for: Morpholinium 4-amino-5-meth­oxy-2-methyl­benzensulfonate
Source: Acta Crystallogr Sect E Struct Rep Online. 2011 Feb 12;67(Pt 3):o631. doi: 10.1107/S1600536811003722 (PMC3051928; doi:10.1107/S1600536811003722)
Supplement: Supplementary file 1 [file e-67-0o631-sup1.cif]

##############################################################################
###                                                                        ###
###        Electronic paper (Acta Crystallographica Section E)             ###
###                                                                        ###
##############################################################################
#                                                                            #
# This CIF contains the data in a paper accepted for publication in Acta     #
# Crystallographica Section E. It conforms to the requirements of Notes      #
# for Authors for Section E, and has been peer reviewed under the auspices   #
# of the IUCr Commission on Journals.                                        #
#                                                                            #
# Full details of the Crystallographic Information File format               #
# are given in the paper "The Crystallographic Information File (CIF):       #
# a New Standard Archive File for Crystallography" by S. R. Hall, F. H.      #
# Allen and I. D. Brown [Acta Cryst. (1991), A47, 655-685].                  #
#                                                                            #
# The current version of the core CIF dictionary is obtainable from          #
# ftp://ftp.iucr.org/pub/cif_core.dic. The current version number is 2.4.    #
#                                                                            #
# Software is freely available for graphical display of the structure(s) in  #
# this CIF.  For information consult the CIF home page http://www.iucr.org/  #
# cif/home.html                                                              #
#                                                                            #
# This file may be used for bona fide research purposes within the           #
# scientific community so long as proper attribution is given to the journal # 
# article from which it was obtained.                                        #
#                                                                            #
##############################################################################
                                             
data_global
_audit_creation_method     'manual editing of form.cif'
_journal_data_validation_number     ?
_journal_date_recd_electronic     2011-01-10
_journal_date_accepted     2011-01-29
_journal_name_full     'Acta Crystallographica, Section E'
_journal_year     2011
_journal_volume     67
_journal_issue      3
_journal_page_first     o631
_journal_page_last     o631
_journal_paper_category     QO
_journal_coeditor_code     IS2665
_publ_contact_author_name     'Mei-Chao Li'
_publ_contact_author_address
;
   College of Chemical Engineering and Material Sciences
   Zhejiang University of Technology
   Hangzhou 310014
   People's Republic of China
;
_publ_contact_author_email     mcl1mcl2@sina.com
_publ_contact_author_fax     '++86-571-88320415'
_publ_contact_author_phone     '++86-571-88320416'
_publ_section_title
;
Morpholinium 4-amino-5-methoxy-2-methylbenzensulfonate
;
loop_
    _publ_author_name
    _publ_author_address
    'Ling-Gao Shou'
;
   College of Chemical Engineering and Material Sciences
   Zhejiang University of Technology
   Hangzhou 310014
   People's Republic of China
;
    'Mei-Chao Li'
;
   College of Chemical Engineering and Material Sciences
   Zhejiang University of Technology
   Hangzhou 310014
   People's Republic of China
;
data_I
_audit_creation_method     SHELXL-97
_chemical_name_systematic
;
Morpholinium 4-amino-5-methoxy-2-methylbenzensulfonate
;
_chemical_name_common     ?
_chemical_formula_moiety     'C4 H10 N O +, C8 H10 N O4 S -'
_chemical_formula_sum     'C12 H20 N2 O5 S'
_chemical_formula_iupac     'C4 H10 N O +, C8 H10 N O4 S -'
_chemical_formula_weight     304.37
_chemical_melting_point     467
_symmetry_cell_setting     monoclinic
_symmetry_space_group_name_H-M     'P 21/c'
_symmetry_space_group_name_Hall     '-P 2ybc'
loop_
    _symmetry_equiv_pos_as_xyz
    'x, y, z'
    '-x, y+1/2, -z+1/2'
    '-x, -y, -z'
    'x, -y-1/2, z-1/2'
_cell_length_a     9.2141(5)
_cell_length_b     14.8227(9)
_cell_length_c     10.4740(7)
_cell_angle_alpha     90.00
_cell_angle_beta     91.120(2)
_cell_angle_gamma     90.00
_cell_volume     1430.24(15)
_cell_formula_units_Z     4
_cell_measurement_reflns_used     3615
_cell_measurement_theta_min     2.32
_cell_measurement_theta_max     25.3
_cell_measurement_temperature     293(2)
_exptl_crystal_description     block
_exptl_crystal_colour     colorless
_exptl_crystal_size_max     0.34
_exptl_crystal_size_mid     0.25
_exptl_crystal_size_min     0.24
_exptl_crystal_density_diffrn     1.413
_exptl_crystal_density_meas     ?
_exptl_crystal_density_method     'not measured'
_exptl_crystal_F_000     648.0
_exptl_absorpt_coefficient_mu     0.247
_exptl_absorpt_correction_type     multi-scan
_exptl_absorpt_process_details     '(<i>SADABS</i>; Bruker, 2001)'
_exptl_absorpt_correction_T_min     0.910
_exptl_absorpt_correction_T_max     0.931
_exptl_special_details
;
;
_diffrn_ambient_temperature     293(2)
_diffrn_radiation_type     MoK\a
_diffrn_radiation_wavelength     0.71073
_diffrn_radiation_source     'fine-focus sealed tube'
_diffrn_radiation_monochromator     graphite
_diffrn_measurement_device_type     'Bruker SMART APEX CCD'
_diffrn_measurement_method     '\f and \w'
_diffrn_detector_area_resol_mean     ?
_diffrn_reflns_number     13039
_diffrn_reflns_av_R_equivalents     0.0337
_diffrn_reflns_av_sigmaI/netI     0.0282
_diffrn_reflns_theta_min     3.22
_diffrn_reflns_theta_max     27.00
_diffrn_reflns_theta_full     27.00
_diffrn_measured_fraction_theta_max     0.996
_diffrn_measured_fraction_theta_full     0.996
_diffrn_reflns_limit_h_min     -11
_diffrn_reflns_limit_h_max     11
_diffrn_reflns_limit_k_min     -18
_diffrn_reflns_limit_k_max     18
_diffrn_reflns_limit_l_min     -13
_diffrn_reflns_limit_l_max     13
_diffrn_standards_number     ?
_diffrn_standards_interval_count     ?
_diffrn_standards_interval_time     ?
_diffrn_standards_decay_%     ?
_refine_special_details
;
Refinement of <i>F</i>^2^ against ALL reflections. The weighted <i>R</i>-factor
<i>wR</i> and goodness of fit <i>S</i> are based on <i>F</i>^2^, conventional
<i>R</i>-factors <i>R</i> are based on <i>F</i>, with <i>F</i> set to zero for
negative <i>F</i>^2^. The threshold expression of <i>F</i>^2^ >
\s(<i>F</i>^2^) is used only for calculating <i>R</i>-factors(gt) <i>etc</i>.
and is not relevant to the choice of reflections for refinement.
<i>R</i>-factors based on <i>F</i>^2^ are statistically about twice as large
as those based on <i>F</i>, and <i>R</i>- factors based on ALL data will be
even larger.
;
_reflns_number_total     3105
_reflns_number_gt     2962
_reflns_threshold_expression     I>2sigma(I)
_refine_ls_structure_factor_coef     Fsqd
_refine_ls_matrix_type     full
_refine_ls_R_factor_all     0.0452
_refine_ls_R_factor_gt     0.0440
_refine_ls_wR_factor_gt     0.1159
_refine_ls_wR_factor_ref     0.1169
_refine_ls_goodness_of_fit_ref     1.122
_refine_ls_restrained_S_all     1.122
_refine_ls_number_reflns     3105
_refine_ls_number_parameters     191
_refine_ls_number_restraints     0
_refine_ls_hydrogen_treatment     mixed
_refine_ls_weighting_scheme     calc
_refine_ls_weighting_details
         'calc w=1/[\s^2^(Fo^2^)+(0.0661P)^2^+0.3546P] where P=(Fo^2^+2Fc^2^)/3'
_atom_sites_solution_hydrogens     geom
_atom_sites_solution_primary     direct
_atom_sites_solution_secondary     difmap
_refine_ls_shift/su_max     0.000
_refine_ls_shift/su_mean     0.000
_refine_diff_density_max     0.272
_refine_diff_density_min     -0.520
_refine_ls_extinction_method     'SHELXL97 (Sheldrick, 2008)'
_refine_ls_extinction_coef     0.083(5)
_refine_ls_extinction_expression
                                  'Fc^*^=kFc[1+0.001xFc^2^\l^3^/sin(2\q)]^-1/4^'
loop_
    _atom_type_symbol
    _atom_type_description
    _atom_type_scat_dispersion_real
    _atom_type_scat_dispersion_imag
    _atom_type_scat_source
    'C' 'C' 0.0033 0.0016
                         'International Tables Vol C Tables 4.2.6.8 and 6.1.1.4'
    'H' 'H' 0.0000 0.0000
                         'International Tables Vol C Tables 4.2.6.8 and 6.1.1.4'
    'N' 'N' 0.0061 0.0033
                         'International Tables Vol C Tables 4.2.6.8 and 6.1.1.4'
    'O' 'O' 0.0106 0.0060
                         'International Tables Vol C Tables 4.2.6.8 and 6.1.1.4'
    'S' 'S' 0.1246 0.1234
                         'International Tables Vol C Tables 4.2.6.8 and 6.1.1.4'
_computing_data_collection     'SMART (Bruker, 2007)'
_computing_cell_refinement     'SAINT (Bruker, 2007)'
_computing_data_reduction     'SAINT (Bruker, 2007)'
_computing_structure_solution     'SHELXS97 (Sheldrick, 2008)'
_computing_structure_refinement     'SHELXL97 (Sheldrick, 2008)'
_computing_molecular_graphics     'SHELXTL (Sheldrick, 2008)'
_computing_publication_material     'SHELXL97 (Sheldrick, 2008)'
loop_
    _atom_site_type_symbol
    _atom_site_label
    _atom_site_fract_x
    _atom_site_fract_y
    _atom_site_fract_z
    _atom_site_U_iso_or_equiv
    _atom_site_adp_type
    _atom_site_calc_flag
    _atom_site_refinement_flags
    _atom_site_occupancy
    _atom_site_disorder_assembly
    _atom_site_disorder_group
    H H2A 0.152(2) 0.1046(13) 0.8007(19) 0.044(5) Uiso d . 1 . .
    H H2B 0.219(2) 0.1123(13) 0.925(2) 0.052(6) Uiso d . 1 . .
    C C1 0.48589(15) 0.11584(9) 0.87597(13) 0.0312(3) Uani d . 1 . .
    C C2 0.62334(14) 0.11986(9) 0.82610(13) 0.0316(3) Uani d . 1 . .
    H H2 0.7039 0.1236 0.8808 0.038 Uiso calc R 1 . .
    C C3 0.64240(14) 0.11834(8) 0.69411(13) 0.0290(3) Uani d . 1 . .
    C C4 0.52301(15) 0.11504(9) 0.61017(13) 0.0316(3) Uani d . 1 . .
    C C5 0.38583(15) 0.10920(10) 0.66357(14) 0.0343(3) Uani d . 1 . .
    H H5 0.3052 0.1060 0.6090 0.041 Uiso calc R 1 . .
    C C6 0.36395(14) 0.10799(9) 0.79442(14) 0.0307(3) Uani d . 1 . .
    C C7 0.53473(19) 0.11758(12) 0.46690(14) 0.0450(4) Uani d . 1 . .
    H H7A 0.4465 0.0951 0.4284 0.067 Uiso calc R 1 . .
    H H7B 0.6147 0.0806 0.4414 0.067 Uiso calc R 1 . .
    H H7C 0.5505 0.1786 0.4397 0.067 Uiso calc R 1 . .
    C C8 0.57504(19) 0.12216(13) 1.09045(15) 0.0467(4) Uani d . 1 . .
    H H8C 0.5405 0.1230 1.1763 0.070 Uiso calc R 1 . .
    H H8D 0.6294 0.1761 1.0748 0.070 Uiso calc R 1 . .
    H H8E 0.6363 0.0705 1.0790 0.070 Uiso calc R 1 . .
    C C9 0.91130(17) 0.12103(11) 0.23520(16) 0.0427(4) Uani d . 1 . .
    H H9A 0.8646 0.1790 0.2222 0.051 Uiso calc R 1 . .
    H H9B 0.8363 0.0758 0.2453 0.051 Uiso calc R 1 . .
    C C10 1.12875(18) 0.18648(12) 0.33325(16) 0.0462(4) Uani d . 1 . .
    H H10A 1.1928 0.1849 0.4078 0.055 Uiso calc R 1 . .
    H H10B 1.0931 0.2477 0.3228 0.055 Uiso calc R 1 . .
    C C11 1.21090(17) 0.15881(13) 0.21691(16) 0.0471(4) Uani d . 1 . .
    H H11A 1.2914 0.1999 0.2047 0.056 Uiso calc R 1 . .
    H H11B 1.2502 0.0987 0.2293 0.056 Uiso calc R 1 . .
    C C12 1.0018(2) 0.09834(14) 0.12131(16) 0.0526(4) Uani d . 1 . .
    H H12A 1.0400 0.0377 0.1310 0.063 Uiso calc R 1 . .
    H H12B 0.9408 0.0996 0.0448 0.063 Uiso calc R 1 . .
    O O1 0.91647(12) 0.12197(9) 0.75110(12) 0.0501(3) Uani d . 1 . .
    O O2 0.83977(12) 0.02929(7) 0.57210(11) 0.0449(3) Uani d . 1 . .
    O O3 0.83980(11) 0.19031(7) 0.55105(10) 0.0416(3) Uani d . 1 . .
    O O5 1.11893(13) 0.15976(10) 0.10715(11) 0.0533(3) Uani d . 1 . .
    O O4 0.45499(12) 0.11751(9) 1.00344(10) 0.0447(3) Uani d . 1 . .
    N N1 1.00509(15) 0.12414(9) 0.35140(12) 0.0383(3) Uani d . 1 . .
    H H1A 1.0389 0.0685 0.3690 0.046 Uiso calc R 1 . .
    H H1B 0.9527 0.1427 0.4181 0.046 Uiso calc R 1 . .
    N N2 0.22873(14) 0.09542(10) 0.84692(15) 0.0416(3) Uani d . 1 . .
    S S1 0.82261(3) 0.11518(2) 0.63924(3) 0.03170(15) Uani d . 1 . .
loop_
    _atom_site_aniso_label
    _atom_site_aniso_U_11
    _atom_site_aniso_U_22
    _atom_site_aniso_U_33
    _atom_site_aniso_U_12
    _atom_site_aniso_U_13
    _atom_site_aniso_U_23
    C1 0.0266(7) 0.0409(7) 0.0263(6) 0.0017(5) 0.0007(5) -0.0003(5)
    C2 0.0234(6) 0.0425(7) 0.0287(6) 0.0004(5) -0.0023(5) 0.0000(5)
    C3 0.0247(6) 0.0331(6) 0.0292(6) 0.0013(4) 0.0016(5) -0.0007(5)
    C4 0.0310(7) 0.0359(7) 0.0278(6) 0.0026(5) -0.0022(5) -0.0020(5)
    C5 0.0261(6) 0.0428(8) 0.0337(7) 0.0015(5) -0.0068(5) -0.0025(5)
    C6 0.0240(6) 0.0330(6) 0.0351(7) 0.0022(5) -0.0005(5) -0.0005(5)
    C7 0.0442(9) 0.0628(10) 0.0279(7) 0.0011(7) -0.0031(6) -0.0029(6)
    C8 0.0391(8) 0.0722(11) 0.0285(7) 0.0002(7) -0.0041(6) 0.0019(7)
    C9 0.0326(8) 0.0515(9) 0.0441(9) 0.0013(6) 0.0020(6) 0.0035(6)
    C10 0.0465(9) 0.0476(9) 0.0444(8) -0.0033(7) -0.0013(7) -0.0057(7)
    C11 0.0357(7) 0.0563(10) 0.0495(9) -0.0041(7) 0.0074(7) 0.0044(7)
    C12 0.0480(10) 0.0733(12) 0.0366(8) -0.0010(8) 0.0003(7) -0.0092(8)
    O1 0.0255(5) 0.0828(9) 0.0420(6) -0.0007(5) -0.0006(5) 0.0016(5)
    O2 0.0445(6) 0.0391(6) 0.0515(6) 0.0111(4) 0.0101(5) -0.0029(5)
    O3 0.0421(6) 0.0389(6) 0.0442(6) -0.0001(4) 0.0136(5) 0.0033(4)
    O5 0.0477(7) 0.0754(9) 0.0371(6) 0.0013(6) 0.0099(5) 0.0109(6)
    O4 0.0280(5) 0.0799(9) 0.0263(5) 0.0004(5) 0.0018(4) 0.0003(5)
    N1 0.0404(7) 0.0415(7) 0.0336(6) 0.0080(5) 0.0096(5) 0.0055(5)
    N2 0.0233(6) 0.0583(8) 0.0431(7) 0.0010(5) 0.0007(5) -0.0006(6)
    S1 0.0252(2) 0.0379(2) 0.0322(2) 0.00271(11) 0.00416(14) 0.00068(12)
_geom_special_details
;
All e.s.d.'s (except the e.s.d. in the dihedral angle between two l.s. planes)
are estimated using the full covariance matrix. The cell e.s.d.'s are taken
into account individually in the estimation of e.s.d.'s in distances, angles
and torsion angles; correlations between e.s.d.'s in cell parameters are only
used when they are defined by crystal symmetry. An approximate (isotropic)
treatment of cell e.s.d.'s is used for estimating e.s.d.'s involving l.s.
planes.
;
loop_
    _geom_bond_atom_site_label_1
    _geom_bond_atom_site_label_2
    _geom_bond_site_symmetry_2
    _geom_bond_distance
    _geom_bond_publ_flag
    C1 O4 . 1.3707(17) ?
    C1 C2 . 1.3806(19) ?
    C1 C6 . 1.4029(19) ?
    C2 C3 . 1.3972(19) ?
    C2 H2 . 0.9300 ?
    C3 C4 . 1.3955(19) ?
    C3 S1 . 1.7683(13) ?
    C4 C5 . 1.395(2) ?
    C4 C7 . 1.507(2) ?
    C5 C6 . 1.389(2) ?
    C5 H5 . 0.9300 ?
    C6 N2 . 1.3842(18) ?
    C7 H7A . 0.9600 ?
    C7 H7B . 0.9600 ?
    C7 H7C . 0.9600 ?
    C8 O4 . 1.4211(18) ?
    C8 H8C . 0.9600 ?
    C8 H8D . 0.9600 ?
    C8 H8E . 0.9600 ?
    C9 N1 . 1.480(2) ?
    C9 C12 . 1.507(2) ?
    C9 H9A . 0.9700 ?
    C9 H9B . 0.9700 ?
    C10 N1 . 1.482(2) ?
    C10 C11 . 1.504(2) ?
    C10 H10A . 0.9700 ?
    C10 H10B . 0.9700 ?
    C11 O5 . 1.415(2) ?
    C11 H11A . 0.9700 ?
    C11 H11B . 0.9700 ?
    C12 O5 . 1.422(2) ?
    C12 H12A . 0.9700 ?
    C12 H12B . 0.9700 ?
    O1 S1 . 1.4461(12) ?
    O2 S1 . 1.4645(11) ?
    O3 S1 . 1.4575(11) ?
    N1 H1A . 0.9000 ?
    N1 H1B . 0.9000 ?
    N2 H2A . 0.86(2) ?
    N2 H2B . 0.86(2) ?
loop_
    _geom_angle_atom_site_label_1
    _geom_angle_atom_site_label_2
    _geom_angle_atom_site_label_3
    _geom_angle_site_symmetry_1
    _geom_angle_site_symmetry_3
    _geom_angle
    _geom_angle_publ_flag
    O4 C1 C2 . . 125.26(12) ?
    O4 C1 C6 . . 114.54(12) ?
    C2 C1 C6 . . 120.19(12) ?
    C1 C2 C3 . . 120.51(12) ?
    C1 C2 H2 . . 119.7 ?
    C3 C2 H2 . . 119.7 ?
    C4 C3 C2 . . 120.74(12) ?
    C4 C3 S1 . . 121.87(11) ?
    C2 C3 S1 . . 117.32(10) ?
    C5 C4 C3 . . 117.32(12) ?
    C5 C4 C7 . . 118.94(13) ?
    C3 C4 C7 . . 123.74(13) ?
    C6 C5 C4 . . 123.13(12) ?
    C6 C5 H5 . . 118.4 ?
    C4 C5 H5 . . 118.4 ?
    N2 C6 C5 . . 122.87(13) ?
    N2 C6 C1 . . 119.06(13) ?
    C5 C6 C1 . . 118.01(13) ?
    C4 C7 H7A . . 109.5 ?
    C4 C7 H7B . . 109.5 ?
    H7A C7 H7B . . 109.5 ?
    C4 C7 H7C . . 109.5 ?
    H7A C7 H7C . . 109.5 ?
    H7B C7 H7C . . 109.5 ?
    O4 C8 H8C . . 109.5 ?
    O4 C8 H8D . . 109.5 ?
    H8C C8 H8D . . 109.5 ?
    O4 C8 H8E . . 109.5 ?
    H8C C8 H8E . . 109.5 ?
    H8D C8 H8E . . 109.5 ?
    N1 C9 C12 . . 109.57(13) ?
    N1 C9 H9A . . 109.8 ?
    C12 C9 H9A . . 109.8 ?
    N1 C9 H9B . . 109.8 ?
    C12 C9 H9B . . 109.8 ?
    H9A C9 H9B . . 108.2 ?
    N1 C10 C11 . . 109.53(13) ?
    N1 C10 H10A . . 109.8 ?
    C11 C10 H10A . . 109.8 ?
    N1 C10 H10B . . 109.8 ?
    C11 C10 H10B . . 109.8 ?
    H10A C10 H10B . . 108.2 ?
    O5 C11 C10 . . 110.65(13) ?
    O5 C11 H11A . . 109.5 ?
    C10 C11 H11A . . 109.5 ?
    O5 C11 H11B . . 109.5 ?
    C10 C11 H11B . . 109.5 ?
    H11A C11 H11B . . 108.1 ?
    O5 C12 C9 . . 111.88(15) ?
    O5 C12 H12A . . 109.2 ?
    C9 C12 H12A . . 109.2 ?
    O5 C12 H12B . . 109.2 ?
    C9 C12 H12B . . 109.2 ?
    H12A C12 H12B . . 107.9 ?
    C11 O5 C12 . . 110.65(12) ?
    C1 O4 C8 . . 116.84(12) ?
    C9 N1 C10 . . 110.61(12) ?
    C9 N1 H1A . . 109.5 ?
    C10 N1 H1A . . 109.5 ?
    C9 N1 H1B . . 109.5 ?
    C10 N1 H1B . . 109.5 ?
    H1A N1 H1B . . 108.1 ?
    C6 N2 H2A . . 119.5(13) ?
    C6 N2 H2B . . 116.8(15) ?
    H2A N2 H2B . . 112.7(19) ?
    O1 S1 O3 . . 112.93(7) ?
    O1 S1 O2 . . 112.40(7) ?
    O3 S1 O2 . . 110.23(7) ?
    O1 S1 C3 . . 106.58(7) ?
    O3 S1 C3 . . 107.47(6) ?
    O2 S1 C3 . . 106.86(6) ?
loop_
    _geom_hbond_atom_site_label_D
    _geom_hbond_atom_site_label_H
    _geom_hbond_atom_site_label_A
    _geom_hbond_site_symmetry_A
    _geom_hbond_distance_DH
    _geom_hbond_distance_HA
    _geom_hbond_distance_DA
    _geom_hbond_angle_DHA
    _geom_hbond_publ_flag
    N1 H1A O2 3_756 0.90 1.92 2.795(3) 162 yes
    N1 H1B O2 . 0.90 2.56 3.126(2) 121 yes
    N1 H1B O3 . 0.90 1.89 2.790(3) 175 yes
    N2 H2A O1 1_455 0.86(2) 2.23(2) 3.054(3) 159.1(2) yes
    N2 H2B O5 1_456 0.85(2) 2.25(2) 3.077(4) 161.5(2) yes
