# Supplementary material for: Morpholinium 4-amino-5-meth­oxy-2-methyl­benzensulfonate
Source: Acta Crystallogr Sect E Struct Rep Online. 2011 Feb 12;67(Pt 3):o631. doi: 10.1107/S1600536811003722 (PMC3051928; doi:10.1107/S1600536811003722)
Supplement: Supplementary file 2 [file e-67-0o631-Isup2.hkl]

#
# h,k,l, Fc-squared, Fo-squared, sigma(Fo-squared) and status flag
#
data_I
_shelx_title ' 4 in P 21/c'
_shelx_refln_list_code          4
_shelx_F_calc_maximum      322.80
_exptl_crystal_F_000       604.00
_reflns_d_resolution_high  0.7828
 
loop_
 _symmetry_equiv_pos_as_xyz
 'x, y, z'
 '-x, y+1/2, -z+1/2'
 '-x, -y, -z'
 'x, -y-1/2, z-1/2'
 
_cell_length_a     9.2141
_cell_length_b    14.8227
_cell_length_c    10.4740
_cell_angle_alpha  90.000
_cell_angle_beta   91.120
_cell_angle_gamma  90.000
 
_shelx_F_squared_multiplier     1.000
 
loop_
 _refln_index_h
 _refln_index_k
 _refln_index_l
 _refln_F_squared_calc
 _refln_F_squared_meas
 _refln_F_squared_sigma
 _refln_observed_status
   2   0   0     3003.07     2933.35     88.17 o
   3   0   0    12754.12    10998.83    508.23 o
   4   0   0     2203.83     2356.78     70.33 o
   5   0   0     1393.25     1545.34     41.20 o
   6   0   0     1792.07     1905.82     54.90 o
   7   0   0       91.21       73.66      1.42 o
   8   0   0       35.25       35.60      0.95 o
   9   0   0       51.51       55.13      1.31 o
  10   0   0        4.80        4.27      0.56 o
  11   0   0      649.08      660.16     31.10 o
   2   1   0      233.43      280.86      2.87 o
   3   1   0     1050.48     1143.36     18.64 o
   4   1   0      186.95      136.63      1.43 o
   5   1   0      494.37      535.98      7.21 o
   6   1   0       66.35       63.92      0.76 o
   7   1   0      589.48      588.26      8.58 o
   8   1   0      140.93      133.20      1.93 o
   9   1   0      220.44      211.37      3.38 o
  10   1   0      574.95      547.62     15.21 o
  11   1   0      165.61      166.54      3.32 o
   1   2   0      448.02      493.33      6.79 o
   2   2   0       95.85       81.70      2.05 o
   3   2   0      176.35      165.76      6.30 o
   4   2   0      244.93      271.28     11.31 o
   5   2   0      275.95      287.05     11.42 o
   6   2   0       42.97       40.16      0.49 o
   7   2   0       28.54       27.18      0.57 o
   8   2   0        3.75        4.00      0.24 o
   9   2   0       20.26       18.21      0.59 o
  10   2   0        1.12        2.53      0.45 o
  11   2   0       15.46       18.03      1.38 o
   1   3   0     1619.06     1618.12     33.35 o
   2   3   0     2603.62     2724.36     67.45 o
   3   3   0     1712.64     1918.15     41.28 o
   4   3   0       14.73        8.56      0.21 o
   5   3   0      632.58      663.53     16.52 o
   6   3   0        3.76        5.37      0.16 o
   7   3   0      273.32      278.25      5.88 o
   8   3   0       29.40       34.26      0.54 o
   9   3   0      303.17      288.66      5.69 o
  10   3   0      366.11      346.35     10.17 o
  11   3   0       46.74       50.66      2.23 o
   0   4   0   104198.13    68655.72   7249.25 o
   1   4   0     1452.92     1729.49     37.15 o
   2   4   0     4450.14     4854.33    128.28 o
   3   4   0      719.18      706.64     10.11 o
   4   4   0        2.53        3.06      0.19 o
   5   4   0      560.69      615.23     19.51 o
   6   4   0      190.38      180.74      2.30 o
   7   4   0      564.71      572.18     23.61 o
   8   4   0       11.04       11.78      0.67 o
   9   4   0        1.69        2.66      0.23 o
  10   4   0       55.90       46.02      2.53 o
  11   4   0      586.32      590.08     16.65 o
   1   5   0        6.71        4.11      0.26 o
   2   5   0      215.53      251.68      5.59 o
   3   5   0      229.62      207.82      3.87 o
   4   5   0       81.93       96.60      1.09 o
   5   5   0       43.96       49.36      0.64 o
   6   5   0      125.60      121.27      1.39 o
   7   5   0       40.75       35.14      0.53 o
   8   5   0        0.97        1.45      0.34 o
   9   5   0       87.81       80.19      1.69 o
  10   5   0      183.62      160.44     11.06 o
  11   5   0       46.44       48.63      2.38 o
   0   6   0      884.27      852.89     14.93 o
   1   6   0     1566.62     1773.52     39.68 o
   2   6   0      391.55      426.47      6.32 o
   3   6   0      766.80      902.79     14.40 o
   4   6   0      588.64      687.52     10.22 o
   5   6   0      278.97      283.39      7.64 o
   6   6   0        2.72        2.99      0.49 o
   7   6   0      207.66      193.69      2.37 o
   8   6   0        2.26        3.21      0.28 o
   9   6   0       10.21        8.67      0.83 o
  10   6   0        1.55        1.22      0.51 o
  11   6   0       61.67       61.78      2.29 o
   1   7   0      325.23      301.81      6.22 o
   2   7   0      917.24      952.27     15.53 o
   3   7   0      397.82      406.58      8.66 o
   4   7   0       13.45       10.35      0.21 o
   5   7   0       21.85       17.65      0.28 o
   6   7   0        2.52        1.57      0.33 o
   7   7   0       54.24       60.39      1.59 o
   8   7   0       33.88       24.19      0.34 o
   9   7   0      255.89      222.93     10.53 o
  10   7   0      105.55      100.17      5.87 o
   0   8   0    10750.00    12283.78    660.89 o
   1   8   0      939.95     1101.03     19.23 o
   2   8   0     1480.94     1659.84     37.92 o
   3   8   0        8.37        3.50      0.23 o
   4   8   0       26.14       32.52      0.66 o
   5   8   0      208.89      214.15      3.38 o
   6   8   0      127.56      116.25      2.76 o
   7   8   0      327.00      341.23     14.36 o
   8   8   0       20.15       20.46      0.83 o
   9   8   0       63.28       63.49      3.29 o
  10   8   0       24.82       22.42      1.39 o
   1   9   0      556.44      586.19     20.25 o
   2   9   0       16.07       14.46      0.32 o
   3   9   0       61.55       56.47      0.67 o
   4   9   0        5.44        6.88      0.63 o
   5   9   0       15.06       15.77      0.42 o
   6   9   0        9.37       10.48      0.85 o
   7   9   0        8.70        9.03      0.66 o
   8   9   0        6.90        5.70      0.36 o
   9   9   0        0.06        0.24      0.38 o
  10   9   0       18.87       18.64      2.67 o
   0  10   0     3579.09     3971.56    126.48 o
   1  10   0      124.86      137.59      2.58 o
   2  10   0        0.02        0.54      0.18 o
   3  10   0      150.51      130.76      1.61 o
   4  10   0        7.39        5.65      0.24 o
   5  10   0      224.37      217.73      3.58 o
   6  10   0      251.81      249.92      4.28 o
   7  10   0       32.78       30.79      0.85 o
   8  10   0        5.75        7.09      0.38 o
   9  10   0       58.64       54.75      3.42 o
   1  11   0     1491.73     1694.98     32.39 o
   2  11   0     1430.63     1595.77     56.20 o
   3  11   0       52.25       47.10      1.07 o
   4  11   0      444.11      449.96      6.39 o
   5  11   0      261.26      239.94      3.32 o
   6  11   0       11.65       15.08      0.82 o
   7  11   0      249.99      251.04      5.31 o
   8  11   0        6.64        9.11      0.60 o
   9  11   0       76.62       76.96      2.80 o
   0  12   0     2455.25     2833.73     82.49 o
   1  12   0       55.06       56.55      1.04 o
   2  12   0      205.92      197.90      3.45 o
   3  12   0      123.20      125.17      2.11 o
   4  12   0       69.84       66.40      1.68 o
   5  12   0       30.14       29.77      0.98 o
   6  12   0      226.28      209.35      4.10 o
   7  12   0        4.16        7.46      1.94 o
   8  12   0        6.45        7.73      0.95 o
   9  12   0      102.02      118.30      5.60 o
   1  13   0       98.78       99.07      2.02 o
   2  13   0       21.63       18.31      0.68 o
   3  13   0       30.38       29.63      1.71 o
   4  13   0        5.81        7.40      0.38 o
   5  13   0        0.16        0.68      0.20 o
   6  13   0       10.55       10.95      0.58 o
   7  13   0       62.58       71.49      3.38 o
   8  13   0       34.49       36.40      1.69 o
   0  14   0     2044.90     2354.78     84.10 o
   1  14   0        6.72        8.07      0.46 o
   2  14   0        2.76        3.99      0.30 o
   3  14   0      261.99      262.88      4.11 o
   4  14   0       96.05       92.05      2.70 o
   5  14   0       81.94       80.56      2.70 o
   6  14   0      217.89      221.77      9.33 o
   7  14   0       11.96       12.71      1.27 o
   1  15   0      327.37      334.95      5.12 o
   2  15   0      128.54      131.15      2.12 o
   3  15   0        1.21        1.04      0.26 o
   4  15   0      109.04      109.34      2.68 o
   5  15   0       30.34       27.68      0.92 o
   6  15   0       21.29       27.13      1.52 o
   7  15   0       65.11       69.65      2.53 o
   0  16   0      357.35      353.84     10.36 o
   1  16   0        3.71        2.48      0.32 o
   2  16   0       53.82       52.78      1.27 o
   3  16   0       21.11       20.64      0.77 o
   4  16   0       25.47       24.01      0.97 o
   5  16   0        0.03        0.23      0.23 o
   6  16   0       44.11       49.62      2.28 o
   1  17   0       41.85       41.93      1.54 o
   2  17   0       10.01        7.29      0.42 o
   3  17   0        5.56        5.47      0.33 o
   4  17   0        0.74        0.91      0.47 o
   5  17   0        4.79        5.35      0.48 o
   0  18   0      246.08      224.84      8.08 o
   1  18   0       59.85       60.87      1.88 o
   2  18   0        3.34        2.30      0.52 o
   3  18   0        4.17        4.34      0.81 o
 -11   1   1       84.28       89.32      2.14 o
 -10   1   1      105.01      106.81      1.61 o
  -9   1   1      181.30      170.69      2.44 o
  -8   1   1      270.60      261.74      4.64 o
  -7   1   1      172.00      148.23      1.88 o
  -6   1   1     1071.66     1136.98     35.58 o
  -5   1   1     1480.25     1539.49     47.93 o
  -4   1   1       73.35       91.86      1.70 o
  -3   1   1     1838.14     1918.50     68.60 o
  -2   1   1     8113.40     6512.45    165.30 o
  -1   1   1      157.92      180.97      2.78 o
   1   1   1     5606.57     4783.13    112.71 o
   2   1   1     1350.83     1403.99     24.19 o
   3   1   1      936.73      986.14     15.42 o
   4   1   1      847.51      921.38     14.66 o
   5   1   1      102.92      110.81      1.19 o
   6   1   1     1222.14     1301.98     24.32 o
   7   1   1      623.13      648.46     10.45 o
   8   1   1        7.56        7.95      0.32 o
   9   1   1      534.29      541.03      8.87 o
  10   1   1      132.70      133.67      2.06 o
  11   1   1       17.46       18.37      0.74 o
 -11   2   1      156.99      168.70      3.40 o
 -10   2   1      467.11      455.57     10.78 o
  -9   2   1      387.14      370.50      8.62 o
  -8   2   1      263.05      226.45      3.00 o
  -7   2   1        1.08        1.98      0.46 o
  -6   2   1        0.24        3.35      0.50 o
  -5   2   1      163.49      168.56      7.02 o
  -4   2   1    10029.96     9373.43    356.54 o
  -3   2   1      222.74      157.90      6.91 o
  -2   2   1       61.66       74.16      1.11 o
  -1   2   1       45.52       29.87      0.46 o
   0   2   1     4995.61     4703.68    290.20 o
   1   2   1    25917.21    19988.22    844.15 o
   2   2   1    11174.46     9314.10    326.70 o
   3   2   1      576.42      552.75      7.26 o
   4   2   1      561.63      582.76      7.99 o
   5   2   1      199.08      202.15      2.40 o
   6   2   1     1444.25     1482.89     28.43 o
   7   2   1     5288.81     5658.71    173.52 o
   8   2   1      108.16      107.24      1.38 o
   9   2   1     1517.25     1661.48     41.91 o
  10   2   1       87.37       83.43      1.69 o
  11   2   1      172.16      169.50      2.87 o
 -11   3   1        8.36        8.76      0.53 o
 -10   3   1       18.99       20.06      0.85 o
  -9   3   1       54.75       54.39      1.41 o
  -8   3   1        9.49        9.46      0.35 o
  -7   3   1       33.87       30.52      0.49 o
  -6   3   1      268.59      297.02     11.53 o
  -5   3   1      924.63     1053.77     21.05 o
  -4   3   1      198.74      195.63      5.17 o
  -3   3   1       25.30       24.74      0.47 o
  -2   3   1     3174.55     3230.38     83.65 o
  -1   3   1     1394.55     1415.04     72.26 o
   0   3   1       19.32       24.48      0.25 o
   1   3   1     5559.38     5362.59    140.07 o
   2   3   1     1695.55     1742.80     32.85 o
   3   3   1        0.30        0.98      0.15 o
   4   3   1        4.55        6.42      0.20 o
   5   3   1       35.12       37.78      0.48 o
   6   3   1      504.07      488.29     13.98 o
   7   3   1       36.44       39.13      1.54 o
   8   3   1       45.82       37.84      0.64 o
   9   3   1      125.48      123.07      2.32 o
  10   3   1       16.11       15.87      0.49 o
  11   3   1       34.26       33.90      1.33 o
 -11   4   1        0.48        0.82      0.39 o
 -10   4   1        0.75        0.66      0.31 o
  -9   4   1        9.34        5.91      0.29 o
  -8   4   1        0.66        0.57      0.40 o
  -7   4   1        9.61        7.77      0.42 o
  -6   4   1       13.77        9.10      0.16 o
  -5   4   1       83.46       91.13      1.58 o
  -4   4   1      746.22      859.11     40.48 o
  -3   4   1     1505.68     1547.47     32.81 o
  -2   4   1     1319.20     1378.19     19.56 o
  -1   4   1       32.07       27.40      0.72 o
   0   4   1     5115.10     5061.81    188.45 o
   1   4   1        4.91        1.71      0.23 o
   2   4   1      558.71      552.35      7.43 o
   3   4   1      384.46      423.14      5.31 o
   4   4   1       75.15       75.91      0.74 o
   5   4   1       18.04       24.49      0.32 o
   6   4   1        3.43        4.20      0.31 o
   7   4   1      214.31      212.10      2.79 o
   8   4   1       87.75       79.80      1.11 o
   9   4   1        1.34        2.06      0.27 o
  10   4   1        5.08        4.72      0.36 o
  11   4   1        1.00       -0.31      2.11 o
 -11   5   1      109.04      112.37      4.02 o
 -10   5   1      417.17      391.01     20.06 o
  -9   5   1        1.79        1.81      0.36 o
  -8   5   1      111.51      104.55      3.60 o
  -7   5   1      746.88      668.49     12.87 o
  -6   5   1        1.22        1.46      0.22 o
  -5   5   1       38.76       48.70      9.76 o
  -4   5   1        0.32        1.74      0.15 o
  -3   5   1      346.77      385.02     12.11 o
  -2   5   1       10.57        5.70      0.31 o
  -1   5   1      224.22      190.04      2.36 o
   0   5   1     1169.38     1343.24     21.20 o
   1   5   1      408.33      460.95      5.30 o
   2   5   1        7.14        4.36      0.22 o
   3   5   1       94.36       92.50      1.26 o
   4   5   1       12.91       17.88      0.73 o
   5   5   1       24.47       27.78      0.39 o
   6   5   1      227.94      207.29      2.67 o
   7   5   1      137.76      130.28      1.90 o
   8   5   1        3.34        4.75      0.24 o
   9   5   1      253.86      251.98      5.10 o
  10   5   1       50.79       54.44      1.81 o
  11   5   1        7.63        7.48      0.84 o
 -11   6   1      185.77      197.34      4.00 o
 -10   6   1      129.72      132.48      4.11 o
  -9   6   1      180.58      160.48      5.00 o
  -8   6   1      284.73      240.65      6.79 o
  -7   6   1       34.29       27.75      0.67 o
  -6   6   1       12.44        6.88      0.30 o
  -5   6   1      443.84      460.92     12.33 o
  -4   6   1     2275.45     2564.72     67.74 o
  -3   6   1      140.21      116.86      1.17 o
  -2   6   1      669.93      797.76     12.22 o
  -1   6   1      679.47      854.94     55.43 o
   0   6   1     4147.28     4507.47    119.09 o
   1   6   1     1664.42     1878.24     37.97 o
   2   6   1      383.10      258.24      3.51 o
   3   6   1      152.12      147.94      3.23 o
   4   6   1      118.90      123.31      1.38 o
   5   6   1      142.86      139.21      1.68 o
   6   6   1      442.03      450.46     16.19 o
   7   6   1     2073.84     2322.62     61.35 o
   8   6   1      406.33      430.05      6.38 o
   9   6   1      509.33      502.39      7.84 o
  10   6   1       66.74       65.32      2.61 o
  11   6   1       31.64       31.31      1.93 o
 -10   7   1       15.54       15.83      0.73 o
  -9   7   1        5.42        4.12      0.82 o
  -8   7   1        3.41        4.21      0.58 o
  -7   7   1       28.88       27.69      0.90 o
  -6   7   1        4.51        6.50      0.75 o
  -5   7   1      292.75      314.31      7.60 o
  -4   7   1      416.61      436.99      9.61 o
  -3   7   1      146.19      142.94      1.92 o
  -2   7   1      197.25      175.26      2.32 o
  -1   7   1      333.73      395.71      7.36 o
   0   7   1       26.11       19.57      0.32 o
   1   7   1     1359.46     1408.83     26.16 o
   2   7   1       58.48       48.84      0.74 o
   3   7   1       33.60       39.04      0.54 o
   4   7   1       50.80       45.40      0.71 o
   5   7   1       10.77       11.66      0.30 o
   6   7   1      422.99      415.62      9.90 o
   7   7   1        0.01        0.79      0.26 o
   8   7   1       29.28       26.75      0.71 o
   9   7   1        3.10        3.59      0.29 o
  10   7   1        6.89        6.67      0.91 o
 -10   8   1        6.72        8.23      0.81 o
  -9   8   1        1.60        2.51      0.32 o
  -8   8   1       16.51       17.30      0.71 o
  -7   8   1       44.60       43.43      1.53 o
  -6   8   1       33.47       30.01      0.56 o
  -5   8   1      424.35      463.79      9.31 o
  -4   8   1      311.57      314.48      9.82 o
  -3   8   1      560.87      565.05      9.70 o
  -2   8   1      887.08      991.13     20.38 o
  -1   8   1       90.79      118.18      1.50 o
   0   8   1     1956.39     2201.23     47.80 o
   1   8   1       63.69       64.16      2.27 o
   2   8   1       39.43       31.82      0.45 o
   3   8   1       10.20       10.65      0.52 o
   4   8   1        0.69        1.04      0.22 o
   5   8   1        0.03        0.33      0.14 o
   6   8   1        2.26        1.35      0.27 o
   7   8   1      673.39      702.80     17.29 o
   8   8   1       85.82       75.41      1.20 o
   9   8   1       13.29       14.10      1.16 o
  10   8   1       25.91       23.44      1.47 o
 -10   9   1      251.59      259.70      5.61 o
  -9   9   1        2.20        2.02      0.28 o
  -8   9   1      141.98      142.06      3.94 o
  -7   9   1      366.61      343.47      6.06 o
  -6   9   1       61.19       61.14      0.79 o
  -5   9   1      266.00      257.38      3.22 o
  -4   9   1        0.17        0.74      0.24 o
  -3   9   1       38.13       30.36      0.68 o
  -2   9   1      265.91      240.69      3.74 o
  -1   9   1      104.49       95.09      1.24 o
   0   9   1      109.77       96.52      1.48 o
   1   9   1      202.99      191.90      3.04 o
   2   9   1        7.80       10.43      0.28 o
   3   9   1      233.49      219.83      2.46 o
   4   9   1      143.77      139.59      1.77 o
   5   9   1       18.44       16.47      0.57 o
   6   9   1      317.89      302.03      4.46 o
   7   9   1      231.95      222.32      3.27 o
   8   9   1        0.61        1.51      0.37 o
   9   9   1      132.11      140.16      3.97 o
  10   9   1       59.64       66.11      3.21 o
  -9  10   1       79.49       74.17      4.08 o
  -8  10   1        7.05        5.96      0.44 o
  -7  10   1       67.69       71.34      2.35 o
  -6  10   1       82.65       82.25      2.36 o
  -5  10   1       10.37       11.85      0.45 o
  -4  10   1     1595.74     1805.92     35.44 o
  -3  10   1      314.41      313.42      4.56 o
  -2  10   1       21.39       28.21      0.73 o
  -1  10   1       54.68       41.07      1.19 o
   0  10   1     1932.64     2254.06     41.22 o
   1  10   1      359.90      414.15      6.12 o
   2  10   1      508.79      468.20      7.72 o
   3  10   1      399.33      393.08      5.62 o
   4  10   1       14.48       13.56      0.31 o
   5  10   1       61.81       60.86      0.85 o
   6  10   1      448.49      451.45      7.06 o
   7  10   1      899.35      939.92     17.60 o
   8  10   1       21.61       22.14      0.79 o
   9  10   1      257.49      268.79      8.40 o
  -9  11   1        0.05        0.05      0.53 o
  -8  11   1       19.17       23.49      1.15 o
  -7  11   1        0.07        0.12      0.10 o
  -6  11   1       46.94       46.12      1.94 o
  -5  11   1       16.03       14.95      0.45 o
  -4  11   1       52.42       50.19      1.07 o
  -3  11   1       69.34       61.60      1.10 o
  -2  11   1       60.95       61.98      1.06 o
  -1  11   1        1.80        5.69      0.56 o
   0  11   1        0.00        1.00      0.33 o
   1  11   1      204.01      186.79      2.93 o
   2  11   1       24.31       25.09      0.64 o
   3  11   1       31.56       27.36      0.93 o
   4  11   1       77.95       72.50      1.11 o
   5  11   1        4.71        5.74      0.39 o
   6  11   1      125.87      123.81      2.24 o
   7  11   1        3.24        3.02      0.41 o
   8  11   1        0.00       -0.49      0.76 o
   9  11   1       33.66       33.04      2.18 o
  -9  12   1       36.25       40.26      1.70 o
  -8  12   1        0.35        0.09      0.48 o
  -7  12   1       21.82       21.40      1.28 o
  -6  12   1       90.79       87.77      1.96 o
  -5  12   1       60.97       60.46      1.64 o
  -4  12   1      624.36      612.71      9.71 o
  -3  12   1      157.32      150.44      2.48 o
  -2  12   1        0.03        0.58      0.33 o
  -1  12   1       93.21       88.75      1.73 o
   0  12   1      915.29     1012.19     18.94 o
   1  12   1      575.14      622.77      9.92 o
   2  12   1      485.85      489.18      8.62 o
   3  12   1       53.47       49.89      1.01 o
   4  12   1      102.24       93.83      3.26 o
   5  12   1      261.83      250.52      3.47 o
   6  12   1       87.28       83.51      1.42 o
   7  12   1      678.82      687.58     15.52 o
   8  12   1        0.65        1.21      1.59 o
   9  12   1       98.07       99.76      4.46 o
  -8  13   1       67.82       73.91      2.66 o
  -7  13   1       40.04       43.66      2.29 o
  -6  13   1      174.45      171.88      6.16 o
  -5  13   1      373.05      375.91      7.67 o
  -4  13   1        1.91        4.65      0.38 o
  -3  13   1      316.74      296.23      4.93 o
  -2  13   1      506.26      505.60      8.78 o
  -1  13   1        2.42        4.00      0.71 o
   0  13   1      596.87      616.13      9.99 o
   1  13   1      789.38      833.49     17.46 o
   2  13   1        5.33        5.55      0.67 o
   3  13   1      405.88      390.57     15.12 o
   4  13   1      301.09      299.57      6.96 o
   5  13   1       29.17       23.99      1.30 o
   6  13   1      259.07      246.22      5.75 o
   7  13   1      217.52      218.96      4.63 o
   8  13   1        5.78        6.13      1.39 o
  -7  14   1       15.95       17.98      1.19 o
  -6  14   1       23.41       29.12      3.53 o
  -5  14   1        4.99        3.87      0.30 o
  -4  14   1      207.23      199.29      5.84 o
  -3  14   1       45.54       48.31      1.41 o
  -2  14   1        9.55       10.02      1.26 o
  -1  14   1        2.78        2.60      0.40 o
   0  14   1      186.62      190.26      3.48 o
   1  14   1       57.25       57.88      1.18 o
   2  14   1       48.70       47.03      1.15 o
   3  14   1       48.37       48.68      1.94 o
   4  14   1        0.90        0.72      0.11 o
   5  14   1       30.76       28.40      0.81 o
   6  14   1      122.09      125.34      3.55 o
   7  14   1      255.49      261.41      9.06 o
  -7  15   1       10.16       12.00      1.16 o
  -6  15   1        9.44       10.40      1.06 o
  -5  15   1        1.96        1.40      0.26 o
  -4  15   1        0.38        0.67      0.29 o
  -3  15   1        0.24        0.21      0.18 o
  -2  15   1       70.01       67.66      1.53 o
  -1  15   1        6.05        5.68      0.65 o
   0  15   1        3.93        4.93      0.65 o
   1  15   1       38.21       36.28      0.90 o
   2  15   1       27.32       25.64      0.75 o
   3  15   1       27.53       28.12      1.24 o
   4  15   1       38.10       37.55      0.88 o
   5  15   1        1.75        1.35      0.31 o
   6  15   1       13.13       12.90      0.68 o
   7  15   1        8.10        7.33      1.16 o
  -6  16   1       29.63       34.45      1.84 o
  -5  16   1       35.10       35.10      1.26 o
  -4  16   1      119.05      110.40      2.70 o
  -3  16   1        5.44        7.14      0.42 o
  -2  16   1        0.03       -0.09      0.39 o
  -1  16   1        1.50        1.64      0.52 o
   0  16   1      239.80      227.07      4.46 o
   1  16   1      126.25      120.22      2.13 o
   2  16   1       29.04       27.19      0.77 o
   3  16   1        8.18        7.95      0.39 o
   4  16   1        0.11        0.33      0.22 o
   5  16   1       27.07       25.47      0.97 o
   6  16   1       58.72       66.88      3.95 o
  -5  17   1       75.12       81.23      3.50 o
  -4  17   1       39.69       47.52      1.01 o
  -3  17   1        1.50        0.62      0.37 o
  -2  17   1       26.10       26.01      0.67 o
  -1  17   1       15.49       19.58      0.92 o
   0  17   1       39.11       40.20      1.51 o
   1  17   1      108.45      114.18      2.50 o
   2  17   1        1.06        1.67      0.39 o
   3  17   1       23.37       25.22      0.62 o
   4  17   1       11.49       11.81      0.78 o
   5  17   1        1.86        1.34      0.25 o
  -3  18   1        9.32       11.29      0.68 o
  -2  18   1        2.63        2.22      0.44 o
  -1  18   1        2.49        1.86      0.49 o
   0  18   1        8.83        9.33      0.77 o
   1  18   1       12.12       11.91      0.87 o
   2  18   1        7.59        8.75      0.62 o
   3  18   1        6.12        6.69      0.39 o
 -10   0   2        6.23       10.79      0.57 o
  -9   0   2        0.04        1.13      0.45 o
  -8   0   2      348.50      339.30      6.88 o
  -7   0   2       19.63       26.30      1.03 o
  -6   0   2      196.01      207.91      2.80 o
  -5   0   2      243.67      172.21      2.04 o
  -4   0   2    10791.37     8774.48    620.43 o
  -3   0   2     2785.00     2694.32    158.60 o
  -2   0   2      614.94      604.84     36.60 o
  -1   0   2    27142.55    19398.55   2226.08 o
   0   0   2     2389.47     2288.90     87.26 o
   1   0   2     1141.34     1154.58     26.03 o
   2   0   2    10593.85     8992.88    387.04 o
   3   0   2     4657.78     4981.74    189.66 o
   4   0   2     1244.16     1264.82     31.26 o
   5   0   2      462.88      458.22      9.07 o
   6   0   2      559.47      640.12     14.42 o
   7   0   2     6061.85     6664.20    306.07 o
   8   0   2       69.92       75.23      2.20 o
   9   0   2        3.50        5.43      0.56 o
  10   0   2      590.76      582.18     13.50 o
  11   0   2      307.84      306.47      6.32 o
 -10   1   2       59.15       53.19      0.95 o
  -9   1   2       15.36       17.41      0.32 o
  -8   1   2       47.90       43.32      0.49 o
  -7   1   2      185.44      181.99      1.85 o
  -6   1   2      512.39      526.61     10.64 o
  -5   1   2        1.24        0.50      0.08 o
  -4   1   2     3755.63     3665.88    161.45 o
  -3   1   2     5046.00     4501.51    222.58 o
  -2   1   2      574.26      533.47      5.58 o
  -1   1   2     1449.14     1509.54     23.44 o
   0   1   2     3365.45     2970.96    220.53 o
   1   1   2       35.70       24.21      0.47 o
   2   1   2      327.66      333.41      4.76 o
   3   1   2      131.86       83.05      0.90 o
   4   1   2       41.06       34.63      0.53 o
   5   1   2      648.05      701.71     10.83 o
   6   1   2       95.46       75.46      1.37 o
   7   1   2       34.35       36.63      1.05 o
   8   1   2      719.00      761.45     12.93 o
   9   1   2      283.36      278.42      4.57 o
  10   1   2       30.47       33.89      0.80 o
  11   1   2       35.22       36.29      0.71 o
 -11   2   2        0.33        0.69      0.24 o
 -10   2   2        3.93        4.34      0.30 o
  -9   2   2        7.49        7.14      0.30 o
  -8   2   2        1.20        0.96      0.12 o
  -7   2   2        4.06        3.42      0.16 o
  -6   2   2        3.73        5.37      0.14 o
  -5   2   2        3.65        3.41      0.07 o
  -4   2   2      209.58      219.57      5.47 o
  -3   2   2        0.31        4.53      1.04 o
  -2   2   2       97.63       93.74      2.02 o
  -1   2   2      314.89      331.14      3.04 o
   0   2   2       28.08       20.16      0.37 o
   1   2   2      479.21      503.05      6.30 o
   2   2   2      132.97      132.84      1.32 o
   3   2   2      206.07      222.50      2.58 o
   4   2   2       55.76       45.29      1.00 o
   5   2   2        7.75        9.27      0.28 o
   6   2   2        2.93        3.29      0.35 o
   7   2   2       39.67       37.95      0.83 o
   8   2   2       16.57       18.86      0.75 o
   9   2   2        1.84        2.90      0.55 o
  10   2   2        0.54        0.86      0.27 o
  11   2   2        4.00        4.01      0.36 o
 -11   3   2      220.11      220.99      5.33 o
 -10   3   2       93.15       84.54      1.36 o
  -9   3   2       27.09       30.65      0.83 o
  -8   3   2      154.58      151.36      2.10 o
  -7   3   2       80.30       80.75      1.05 o
  -6   3   2      770.38      819.14     13.49 o
  -5   3   2      164.36      147.44      1.75 o
  -4   3   2     1584.04     1776.60     35.65 o
  -3   3   2     3411.00     3418.06     82.74 o
  -2   3   2     1160.96     1183.21     13.78 o
  -1   3   2       17.60       15.97      0.50 o
   0   3   2     2187.74     1958.67    113.01 o
   1   3   2     1039.79     1087.64     17.63 o
   2   3   2      774.55      885.14     13.69 o
   3   3   2        0.72        2.55      0.34 o
   4   3   2      368.62      327.13      6.94 o
   5   3   2      297.96      297.30      3.88 o
   6   3   2       85.36       91.62      1.34 o
   7   3   2      212.84      208.21      3.09 o
   8   3   2      595.60      607.47      9.86 o
   9   3   2      359.79      361.94      5.48 o
  10   3   2       14.36       17.23      0.46 o
  11   3   2       55.59       56.63      1.08 o
 -11   4   2        5.14        7.45      0.58 o
 -10   4   2       25.11       25.92      0.70 o
  -9   4   2      153.12      149.66      2.37 o
  -8   4   2       13.80       15.43      0.51 o
  -7   4   2       34.82       33.53      0.59 o
  -6   4   2       87.68       71.26      0.95 o
  -5   4   2      352.16      435.54      8.81 o
  -4   4   2     5698.24     5836.99    173.76 o
  -3   4   2       96.06      118.90      1.34 o
  -2   4   2      892.82     1054.81     13.89 o
  -1   4   2     7859.55     7355.32    208.83 o
   0   4   2     3723.97     3695.33    158.57 o
   1   4   2      740.77      871.50     13.50 o
   2   4   2     2051.44     2042.96     41.31 o
   3   4   2     1250.67     1437.81     26.32 o
   4   4   2       40.94       70.00      0.77 o
   5   4   2       30.43       28.04      0.44 o
   6   4   2       75.99       73.96      0.96 o
   7   4   2     2877.05     3228.50     84.91 o
   8   4   2      147.39      147.41      2.12 o
   9   4   2       26.08       33.82      1.90 o
  10   4   2      254.38      238.84      4.02 o
  11   4   2      179.23      185.27      4.47 o
 -11   5   2       44.70       41.90      1.38 o
 -10   5   2       53.46       51.29      1.09 o
  -9   5   2        0.96        1.10      0.38 o
  -8   5   2       42.27       43.94      0.90 o
  -7   5   2        0.00        0.39      0.22 o
  -6   5   2        0.81        0.69      0.23 o
  -5   5   2       21.38       14.13      0.36 o
  -4   5   2      871.32      928.59     15.62 o
  -3   5   2     2559.41     2710.79     49.67 o
  -2   5   2     1072.36     1119.81     18.97 o
  -1   5   2      193.46      194.89      5.62 o
   0   5   2      469.80      423.80      5.12 o
   1   5   2      148.17      137.04      1.29 o
   2   5   2       14.18       11.90      0.69 o
   3   5   2        0.42        0.71      0.19 o
   4   5   2       15.15       12.04      0.26 o
   5   5   2        1.43        1.58      0.17 o
   6   5   2       82.35       81.79      1.14 o
   7   5   2       24.07       23.75      0.72 o
   8   5   2      190.86      192.86      2.89 o
   9   5   2        5.32        5.47      0.38 o
  10   5   2       33.46       34.53      0.63 o
  11   5   2        0.72        0.87      0.56 o
 -11   6   2       20.01       21.86      1.09 o
 -10   6   2        7.35        8.19      0.65 o
  -9   6   2       64.75       62.97      1.17 o
  -8   6   2       59.10       51.79      1.18 o
  -7   6   2        2.06        2.27      0.35 o
  -6   6   2       84.67       77.46      1.30 o
  -5   6   2      143.05      138.97      3.77 o
  -4   6   2      608.04      609.97     11.87 o
  -3   6   2       16.13       12.62      0.49 o
  -2   6   2       10.39        7.97      0.59 o
  -1   6   2     1015.92     1038.18     15.34 o
   0   6   2      378.40      450.71      5.30 o
   1   6   2      114.63       93.42      1.15 o
   2   6   2      513.73      479.79      6.65 o
   3   6   2       48.18       60.25      0.77 o
   4   6   2       97.80      102.17      1.35 o
   5   6   2       12.55       10.35      0.33 o
   6   6   2        1.50        0.66      0.21 o
   7   6   2       20.62       23.05      0.63 o
   8   6   2      212.98      209.16      3.14 o
   9   6   2       20.23       21.70      0.55 o
  10   6   2        2.58        1.86      0.72 o
 -10   7   2       96.17       89.97      1.70 o
  -9   7   2       17.74       23.40      1.81 o
  -8   7   2      283.91      281.82      6.52 o
  -7   7   2       18.83       16.79      0.74 o
  -6   7   2      158.01      136.29      3.49 o
  -5   7   2      505.54      521.01      7.93 o
  -4   7   2        2.62        3.96      0.12 o
  -3   7   2      450.78      456.05      9.29 o
  -2   7   2     1192.21     1386.33     25.98 o
  -1   7   2     1435.98     1687.15     38.77 o
   0   7   2        1.20        1.30      0.19 o
   1   7   2      641.16      678.86      9.91 o
   2   7   2     1125.09     1295.29     23.65 o
   3   7   2       65.72       59.64      0.94 o
   4   7   2      215.69      186.64      2.36 o
   5   7   2       36.95       33.04      1.15 o
   6   7   2       21.23       28.57      0.53 o
   7   7   2      125.85      129.52      2.01 o
   8   7   2      329.61      328.82      5.52 o
   9   7   2      195.58      203.08      2.84 o
  10   7   2        3.85        5.74      0.88 o
 -10   8   2       55.98       58.86      1.81 o
  -9   8   2      173.07      175.74      2.70 o
  -8   8   2        7.11        8.00      0.48 o
  -7   8   2       94.95       90.21      2.31 o
  -6   8   2       37.65       32.42      1.15 o
  -5   8   2       33.24       48.75      0.77 o
  -4   8   2     2312.11     2513.51     52.01 o
  -3   8   2      138.94      150.52      1.69 o
  -2   8   2        5.65        9.59      0.60 o
  -1   8   2     1837.52     1946.70     98.57 o
   0   8   2      793.12      849.07     40.57 o
   1   8   2      102.27      101.43      1.49 o
   2   8   2      378.88      381.47      5.04 o
   3   8   2      320.83      365.94      6.06 o
   4   8   2       42.53       51.42      0.73 o
   5   8   2       15.35       16.84      0.46 o
   6   8   2        5.62        6.57      0.67 o
   7   8   2     1238.93     1371.42     34.59 o
   8   8   2       53.09       46.42      0.89 o
   9   8   2       10.59       10.96      0.49 o
  10   8   2      145.67      142.26      4.44 o
 -10   9   2        0.62        0.65      0.58 o
  -9   9   2        0.11        0.74      0.34 o
  -8   9   2        1.09        1.48      0.31 o
  -7   9   2        5.24        6.14      0.57 o
  -6   9   2        6.86        7.82      0.61 o
  -5   9   2        9.58       10.57      0.30 o
  -4   9   2      266.37      251.36      3.09 o
  -3   9   2     1126.03     1212.17     22.34 o
  -2   9   2      483.83      512.27      8.12 o
  -1   9   2      169.97      150.62      2.02 o
   0   9   2      225.79      199.84      2.56 o
   1   9   2      190.05      186.49      2.01 o
   2   9   2      133.66      131.19      1.89 o
   3   9   2      132.29      134.13      1.75 o
   4   9   2       36.29       34.10      0.78 o
   5   9   2       21.04       24.38      0.62 o
   6   9   2       10.23        9.44      0.36 o
   7   9   2       25.51       26.20      0.93 o
   8   9   2       60.03       59.14      1.04 o
   9   9   2        2.28        2.59      1.00 o
  10   9   2       50.25       49.44      2.57 o
  -9  10   2        3.11        3.57      0.64 o
  -8  10   2        3.37        4.29      0.36 o
  -7  10   2       23.59       24.29      0.76 o
  -6  10   2        0.77        1.49      0.30 o
  -5  10   2       41.73       35.05      0.50 o
  -4  10   2      902.29      928.21     15.38 o
  -3  10   2       77.05       76.76      1.21 o
  -2  10   2      385.69      346.62      5.08 o
  -1  10   2      897.44      951.01     17.04 o
   0  10   2       37.09       46.15      0.62 o
   1  10   2      669.33      689.22     10.77 o
   2  10   2      684.49      664.94     10.84 o
   3  10   2      211.83      209.85      2.71 o
   4  10   2       22.44       20.54      0.48 o
   5  10   2       42.32       42.69      0.85 o
   6  10   2        3.07        3.33      0.36 o
   7  10   2      193.11      197.70      3.13 o
   8  10   2      136.40      128.30      2.19 o
   9  10   2        4.20        2.49      1.26 o
  -9  11   2       52.38       58.70      1.99 o
  -8  11   2       81.32       94.66      2.27 o
  -7  11   2       22.85       24.12      1.79 o
  -6  11   2      104.06       95.16      2.12 o
  -5  11   2       91.78       92.03      2.45 o
  -4  11   2      215.99      206.08      2.98 o
  -3  11   2      565.24      563.68      8.27 o
  -2  11   2      241.81      245.62      3.67 o
  -1  11   2        5.62        6.07      0.57 o
   0  11   2      441.52      462.91     10.43 o
   1  11   2       49.94       50.91      0.81 o
   2  11   2      130.82      112.96      1.73 o
   3  11   2      338.10      338.14      4.36 o
   4  11   2       18.83       15.81      0.39 o
   5  11   2      466.26      458.00      7.66 o
   6  11   2      322.88      321.02      5.28 o
   7  11   2       12.47       12.96      0.74 o
   8  11   2      533.30      535.41      9.67 o
   9  11   2      299.98      316.32      9.08 o
  -8  12   2       38.42       42.45      1.52 o
  -7  12   2       52.66       56.49      1.90 o
  -6  12   2       24.66       25.20      0.73 o
  -5  12   2      111.44      103.75      2.83 o
  -4  12   2      681.42      700.30     11.26 o
  -3  12   2      337.81      333.78      4.88 o
  -2  12   2      297.42      285.68      4.89 o
  -1  12   2      624.34      660.59     11.22 o
   0  12   2       19.02       19.19      2.23 o
   1  12   2       82.33       79.55      1.10 o
   2  12   2      214.55      210.27      3.48 o
   3  12   2       74.65       70.88      3.91 o
   4  12   2        7.59        6.98      0.38 o
   5  12   2       46.66       49.26      0.90 o
   6  12   2        1.01        0.99      0.37 o
   7  12   2      408.28      398.02      8.62 o
   8  12   2        1.15       -0.06      0.81 o
  -8  13   2        1.06        0.98      0.70 o
  -7  13   2        5.15        6.70      0.88 o
  -6  13   2       94.11      102.25      2.85 o
  -5  13   2        0.11        0.17      0.23 o
  -4  13   2        0.12        1.57      0.76 o
  -3  13   2       34.95       34.23      2.09 o
  -2  13   2       69.30       74.18      1.43 o
  -1  13   2      279.46      276.41      5.10 o
   0  13   2       38.46       39.59      0.74 o
   1  13   2       10.05       12.57      0.79 o
   2  13   2       11.52       11.81      0.37 o
   3  13   2        0.46        0.68      0.24 o
   4  13   2        2.91        2.65      0.31 o
   5  13   2       56.66       53.97      1.05 o
   6  13   2        6.31        6.00      0.32 o
   7  13   2       21.07       21.05      1.16 o
   8  13   2       11.95       12.79      1.48 o
  -7  14   2       21.72       27.49      1.50 o
  -6  14   2        4.39        3.34      0.84 o
  -5  14   2       31.67       26.72      0.64 o
  -4  14   2      426.60      408.86      7.27 o
  -3  14   2       52.46       50.13      1.43 o
  -2  14   2      147.73      135.02      2.04 o
  -1  14   2      283.26      277.75      5.46 o
   0  14   2       16.93       16.10      0.33 o
   1  14   2      319.06      304.50      5.71 o
   2  14   2      271.69      255.51      3.77 o
   3  14   2       94.14       85.90      2.16 o
   4  14   2       36.98       34.69      1.28 o
   5  14   2      108.02       98.23      4.30 o
   6  14   2        0.04        0.09      0.31 o
   7  14   2      255.93      252.32      5.92 o
  -6  15   2        1.97        0.93      0.64 o
  -5  15   2       43.80       43.58      1.73 o
  -4  15   2       32.81       29.78      0.74 o
  -3  15   2      128.87      132.40      2.26 o
  -2  15   2      121.57      126.88      3.41 o
  -1  15   2       10.40        9.51      0.72 o
   0  15   2       87.75       94.85      2.04 o
   1  15   2       16.79       18.50      0.49 o
   2  15   2       59.85       61.43      1.64 o
   3  15   2      121.19      111.78      6.14 o
   4  15   2        5.59        6.76      0.47 o
   5  15   2       76.16       74.42      2.43 o
   6  15   2       77.30       73.77      2.17 o
  -6  16   2        3.81        3.72      0.95 o
  -5  16   2       29.71       31.49      1.51 o
  -4  16   2      123.98      118.06      3.48 o
  -3  16   2       55.24       53.15      1.22 o
  -2  16   2       64.25       61.04      1.65 o
  -1  16   2      140.55      144.09      2.97 o
   0  16   2       11.42       12.61      0.93 o
   1  16   2        3.10        2.43      0.25 o
   2  16   2       29.88       29.65      0.96 o
   3  16   2        0.00        0.06      0.26 o
   4  16   2        2.40        1.62      0.42 o
   5  16   2        2.64        3.87      0.62 o
   6  16   2        5.17        5.98      1.08 o
  -4  17   2        3.81        4.62      0.46 o
  -3  17   2        0.40        0.96      0.40 o
  -2  17   2        3.72        3.95      0.46 o
  -1  17   2       24.73       23.02      1.00 o
   0  17   2       29.04       29.03      1.13 o
   1  17   2        6.32       10.45      1.92 o
   2  17   2       43.36       43.72      0.96 o
   3  17   2        0.75        0.69      0.31 o
   4  17   2        4.40        5.38      0.57 o
  -3  18   2        2.84        5.72      0.66 o
  -2  18   2       10.88       13.45      0.89 o
  -1  18   2       18.79       20.05      0.84 o
   0  18   2       62.28       59.92      1.65 o
   1  18   2        2.45        1.66      0.60 o
   2  18   2       19.82       21.54      0.98 o
   3  18   2        5.17        3.80      0.50 o
 -10   1   3       67.67       67.37      1.41 o
  -9   1   3       16.83       19.01      0.58 o
  -8   1   3        5.32        2.58      0.12 o
  -7   1   3      670.39      702.75      9.96 o
  -6   1   3      112.62      110.31      1.31 o
  -5   1   3      496.02      511.91      9.87 o
  -4   1   3      796.68      892.41     14.31 o
  -3   1   3       17.97        6.81      0.28 o
  -2   1   3     4375.31     4406.51    133.46 o
  -1   1   3      995.90     1007.82     12.92 o
   0   1   3        7.39        3.34      0.10 o
   1   1   3      431.56      506.22      6.50 o
   2   1   3     1876.64     2041.80     41.08 o
   3   1   3       35.64       32.78      0.75 o
   4   1   3      114.11      102.77      1.46 o
   5   1   3     2028.83     2258.24     50.00 o
   6   1   3      492.33      512.19      8.06 o
   7   1   3        8.64       10.15      0.55 o
   8   1   3      690.40      706.88     12.21 o
   9   1   3      119.33      120.63      1.87 o
  10   1   3       52.01       54.75      1.11 o
  11   1   3      121.59      123.07      1.94 o
 -10   2   3       81.67       75.51      1.85 o
  -9   2   3       90.12       75.54      1.64 o
  -8   2   3       53.11       77.35      1.11 o
  -7   2   3      388.80      343.88      7.72 o
  -6   2   3        0.66        1.49      0.27 o
  -5   2   3      703.63      694.07     16.20 o
  -4   2   3     1097.38     1237.68     23.64 o
  -3   2   3      268.69      270.78      5.88 o
  -2   2   3    10508.24     9134.81    215.73 o
  -1   2   3     1375.56     1359.28     19.37 o
   0   2   3      109.98      136.86      1.32 o
   1   2   3     1091.73     1083.47     17.62 o
   2   2   3      198.14      203.41      2.27 o
   3   2   3    14414.37    13773.97    517.14 o
   4   2   3      200.73      344.73      4.50 o
   5   2   3      268.74      300.67      4.14 o
   6   2   3     2381.68     2696.08     64.69 o
   7   2   3       80.80       74.35      1.19 o
   8   2   3      224.45      212.26      3.23 o
   9   2   3      456.39      454.27      7.35 o
  10   2   3        3.12        2.42      0.30 o
  11   2   3       79.67       86.37      1.50 o
 -11   3   3       81.65       75.68      2.33 o
 -10   3   3       21.78       21.75      0.52 o
  -9   3   3        0.08        0.49      0.30 o
  -8   3   3        7.47        6.20      0.30 o
  -7   3   3      128.24      135.87      7.98 o
  -6   3   3       21.34       18.22      0.44 o
  -5   3   3       52.74       42.47      0.87 o
  -4   3   3        0.41        3.72      0.62 o
  -3   3   3        4.94       11.34      0.20 o
  -2   3   3     1353.25     1456.88     20.24 o
  -1   3   3      168.62      147.93      3.17 o
   0   3   3      144.71      126.06      1.84 o
   1   3   3      117.31      109.92      2.61 o
   2   3   3      323.49      309.96      3.68 o
   3   3   3       13.20       14.98      0.43 o
   4   3   3        2.55        3.78      0.24 o
   5   3   3      885.50      908.18     15.65 o
   6   3   3      491.63      505.43      7.97 o
   7   3   3       66.05       62.17      1.05 o
   8   3   3      138.29      137.49      2.53 o
   9   3   3       33.63       35.86      0.94 o
  10   3   3        1.34        1.46      0.28 o
  11   3   3       27.20       28.16      0.70 o
 -11   4   3        3.61        3.24      0.73 o
 -10   4   3        3.07        2.64      0.35 o
  -9   4   3       16.96       15.12      0.49 o
  -8   4   3        0.98        1.45      0.26 o
  -7   4   3       11.86       10.66      0.46 o
  -6   4   3       13.39       14.06      0.48 o
  -5   4   3        3.69        3.36      0.31 o
  -4   4   3       19.14       21.71      0.53 o
  -3   4   3      132.87      127.01      2.17 o
  -2   4   3      666.48      702.86      7.76 o
  -1   4   3      437.73      492.20      5.82 o
   0   4   3        2.43        2.62      0.16 o
   1   4   3      621.77      643.18      9.13 o
   2   4   3      418.78      429.76      5.55 o
   3   4   3      534.84      536.89      7.80 o
   4   4   3      190.77      165.54      2.12 o
   5   4   3      375.88      383.01      6.64 o
   6   4   3        0.09        0.42      0.27 o
   7   4   3       31.80       31.45      0.86 o
   8   4   3        2.92        3.46      0.39 o
   9   4   3        3.57        3.03      0.34 o
  10   4   3        0.78        0.86      0.22 o
  11   4   3       15.11       15.83      0.52 o
 -11   5   3      294.47      285.11      6.76 o
 -10   5   3       25.17       26.20      0.86 o
  -9   5   3      234.66      236.79      3.95 o
  -8   5   3      512.19      461.00      7.20 o
  -7   5   3      301.01      297.60      4.61 o
  -6   5   3     1066.92     1166.96     21.61 o
  -5   5   3      427.53      407.84      6.63 o
  -4   5   3       65.39       61.60      1.08 o
  -3   5   3     1292.41     1359.91     22.38 o
  -2   5   3      250.58      269.83      5.74 o
  -1   5   3       42.19       57.59      0.76 o
   0   5   3      791.82      818.50     11.34 o
   1   5   3      790.46      839.16     13.06 o
   2   5   3       31.73       33.43      1.02 o
   3   5   3       50.11       38.14      0.58 o
   4   5   3      117.54      112.64      1.52 o
   5   5   3      476.84      485.74      7.34 o
   6   5   3      221.76      196.79      3.10 o
   7   5   3       10.51       10.71      0.42 o
   8   5   3      340.50      346.11      5.28 o
   9   5   3       90.62       94.62      1.38 o
  10   5   3       26.47       25.92      0.70 o
 -10   6   3      226.41      220.03      3.60 o
  -9   6   3        9.14        7.32      0.50 o
  -8   6   3       93.16      104.25      1.74 o
  -7   6   3      791.44      769.98     13.22 o
  -6   6   3       35.68       33.60      0.79 o
  -5   6   3      705.98      709.52     15.92 o
  -4   6   3     1839.94     2130.13     46.32 o
  -3   6   3       68.31       71.17      0.93 o
  -2   6   3     3392.20     3338.61     61.62 o
  -1   6   3     2751.51     3037.87     64.98 o
   0   6   3      864.86      977.75     14.64 o
   1   6   3      379.71      336.24      3.91 o
   2   6   3     1362.11     1497.40     28.80 o
   3   6   3     1312.57     1519.12     29.37 o
   4   6   3       54.17       83.94      1.24 o
   5   6   3     1265.67     1433.57     28.86 o
   6   6   3      183.46      187.62      2.77 o
   7   6   3       26.86       26.39      0.88 o
   8   6   3        1.28        0.81      0.36 o
   9   6   3       54.85       59.90      1.12 o
  10   6   3        1.02        3.05      1.33 o
 -10   7   3       14.60       14.52      1.01 o
  -9   7   3        0.49        0.50      0.27 o
  -8   7   3        2.94        3.57      0.35 o
  -7   7   3       27.59       27.32      0.83 o
  -6   7   3       50.55       46.41      0.92 o
  -5   7   3       48.56       51.75      1.65 o
  -4   7   3      104.59      118.08      2.00 o
  -3   7   3        3.14        3.13      0.41 o
  -2   7   3       46.62       49.74      0.88 o
  -1   7   3       78.66       70.40      0.85 o
   0   7   3      224.69      214.71      2.28 o
   1   7   3       47.77       50.45      0.63 o
   2   7   3      106.10       94.48      1.20 o
   3   7   3        6.68       10.04      0.43 o
   4   7   3       44.84       45.74      0.87 o
   5   7   3      354.34      324.73      5.34 o
   6   7   3      202.92      188.52      2.80 o
   7   7   3       18.17       18.14      0.52 o
   8   7   3       30.25       29.02      0.65 o
   9   7   3        0.61        1.23      0.27 o
  10   7   3        1.25        1.07      0.47 o
 -10   8   3       39.24       39.46      1.81 o
  -9   8   3        4.16        3.26      0.48 o
  -8   8   3        0.24        0.54      0.21 o
  -7   8   3       89.01       82.68      1.44 o
  -6   8   3      112.10      114.27      1.78 o
  -5   8   3       42.16       40.83      1.07 o
  -4   8   3       73.47       82.25      1.02 o
  -3   8   3        8.34       10.84      0.30 o
  -2   8   3       72.08       53.84      2.20 o
  -1   8   3      188.07      205.03      2.73 o
   0   8   3        4.65        5.21      0.23 o
   1   8   3      163.67      145.06      1.84 o
   2   8   3      112.14      116.75      1.35 o
   3   8   3      521.23      541.29      9.26 o
   4   8   3       23.10       20.05      0.62 o
   5   8   3      243.41      242.80      3.64 o
   6   8   3       19.80       17.56      0.68 o
   7   8   3       53.72       51.76      1.08 o
   8   8   3        2.08        2.37      0.28 o
   9   8   3        0.34        1.45      0.67 o
  10   8   3        0.12        0.87      0.95 o
 -10   9   3       26.57       27.57      1.61 o
  -9   9   3       92.17       93.55      2.27 o
  -8   9   3      158.93      147.37      2.18 o
  -7   9   3      273.91      282.80      4.31 o
  -6   9   3      704.73      736.35     13.03 o
  -5   9   3      147.18      145.43      3.10 o
  -4   9   3      254.46      243.79      3.06 o
  -3   9   3      904.18     1013.70     16.43 o
  -2   9   3       28.20       33.19      0.84 o
  -1   9   3      228.80      225.11      6.40 o
   0   9   3      691.05      734.91     11.92 o
   1   9   3       59.90       53.40      1.06 o
   2   9   3       88.69       91.40      1.27 o
   3   9   3       21.27       23.98      0.63 o
   4   9   3       16.11       14.85      0.48 o
   5   9   3      472.22      483.57      7.73 o
   6   9   3       27.05       24.59      0.65 o
   7   9   3       16.75       17.71      0.65 o
   8   9   3      176.41      180.85      3.34 o
   9   9   3        5.75        5.56      0.57 o
  -9  10   3       34.96       34.30      1.47 o
  -8  10   3       44.51       47.07      1.39 o
  -7  10   3      115.72      111.57      3.81 o
  -6  10   3       71.11       71.96      1.79 o
  -5  10   3      184.81      173.55      1.93 o
  -4  10   3       54.84       63.48      0.94 o
  -3  10   3      173.46      163.95      2.14 o
  -2  10   3      516.84      462.88      8.14 o
  -1  10   3       37.59       43.89      0.74 o
   0  10   3       65.96       58.80      0.77 o
   1  10   3      232.03      227.90      2.67 o
   2  10   3      170.08      169.88      2.27 o
   3  10   3      767.54      822.92     14.10 o
   4  10   3       38.71       33.00      0.83 o
   5  10   3      478.87      456.35      8.70 o
   6  10   3      172.77      175.16      3.42 o
   7  10   3      153.58      152.63      2.59 o
   8  10   3        5.04        6.46      0.38 o
   9  10   3       66.95       75.09      2.90 o
  -9  11   3        8.60        9.86      1.13 o
  -8  11   3        0.00        0.11      0.48 o
  -7  11   3        0.17        1.49      0.66 o
  -6  11   3       23.91       27.32      2.18 o
  -5  11   3       94.60       83.43      1.85 o
  -4  11   3       92.76       85.96      1.21 o
  -3  11   3        5.01        6.17      0.34 o
  -2  11   3        0.08        0.93      0.27 o
  -1  11   3       14.96       16.74      0.59 o
   0  11   3       95.90      100.46      1.34 o
   1  11   3       70.54       71.06      0.98 o
   2  11   3       13.88       13.07      0.37 o
   3  11   3       30.04       32.33      0.62 o
   4  11   3       43.73       46.83      0.88 o
   5  11   3       35.76       34.36      0.86 o
   6  11   3       33.84       30.88      0.81 o
   7  11   3        0.56        1.36      0.31 o
   8  11   3        0.37        0.76      0.46 o
   9  11   3        8.29        9.52      2.46 o
  -8  12   3        2.65        3.36      0.66 o
  -7  12   3       20.46       22.59      1.28 o
  -6  12   3        1.01        1.77      0.82 o
  -5  12   3        0.04        0.86      0.15 o
  -4  12   3        0.04        0.46      0.16 o
  -3  12   3      165.54      167.54      2.63 o
  -2  12   3       54.52       48.59      1.14 o
  -1  12   3        7.21        6.86      0.53 o
   0  12   3      223.42      222.17      3.08 o
   1  12   3      133.94      130.71      1.84 o
   2  12   3       13.64        9.43      0.87 o
   3  12   3      895.68      948.88     18.37 o
   4  12   3       19.35       19.35      0.57 o
   5  12   3        4.78        4.73      0.37 o
   6  12   3      253.03      236.01      4.21 o
   7  12   3      121.85      114.17      1.93 o
   8  12   3       40.85       41.40      0.86 o
  -8  13   3        2.37        2.20      0.75 o
  -7  13   3      128.64      138.22      4.00 o
  -6  13   3      142.01      149.24      3.39 o
  -5  13   3        3.29        4.91      0.29 o
  -4  13   3      177.12      161.69      2.64 o
  -3  13   3      189.26      187.60      2.76 o
  -2  13   3       55.96       52.54      1.10 o
  -1  13   3      474.32      460.31      7.63 o
   0  13   3      314.35      312.07      4.57 o
   1  13   3       15.93       15.68      0.41 o
   2  13   3      376.22      370.02      5.67 o
   3  13   3       19.99       19.26      0.77 o
   4  13   3       81.16       77.56      1.16 o
   5  13   3      357.10      357.61      5.23 o
   6  13   3       22.41       25.28      0.66 o
   7  13   3       25.24       23.03      0.67 o
   8  13   3       77.33       78.47      3.72 o
  -7  14   3       28.88       32.55      1.48 o
  -6  14   3       11.09       12.00      0.97 o
  -5  14   3        1.88        1.73      0.31 o
  -4  14   3        0.06        0.72      0.26 o
  -3  14   3       21.30       22.46      0.59 o
  -2  14   3        0.33        0.72      0.29 o
  -1  14   3       22.78       20.23      0.93 o
   0  14   3       16.86       15.25      0.31 o
   1  14   3        7.08        9.22      0.45 o
   2  14   3        7.31        7.67      0.32 o
   3  14   3      150.67      138.69      5.19 o
   4  14   3       10.10       10.97      0.47 o
   5  14   3      115.46      108.55      2.36 o
   6  14   3       45.18       45.78      1.58 o
   7  14   3       73.92       75.10      1.75 o
  -6  15   3        3.91        4.71      0.79 o
  -5  15   3       18.81       17.80      1.35 o
  -4  15   3       15.52       14.42      0.63 o
  -3  15   3        1.36        2.10      0.28 o
  -2  15   3        0.67        0.43      0.25 o
  -1  15   3        1.82        2.19      0.33 o
   0  15   3       17.99       20.64      0.79 o
   1  15   3       46.73       44.38      1.03 o
   2  15   3        0.44        3.65      1.17 o
   3  15   3       35.22       34.14      0.68 o
   4  15   3        5.89        7.56      0.47 o
   5  15   3        9.41        8.16      0.57 o
   6  15   3        0.05        0.13      0.35 o
  -5  16   3       18.40       23.11      1.29 o
  -4  16   3       90.01       90.20      3.00 o
  -3  16   3       23.08       19.62      0.69 o
  -2  16   3       39.19       40.18      0.98 o
  -1  16   3       59.57       59.03      2.85 o
   0  16   3        7.11        7.50      0.43 o
   1  16   3       69.14       74.50      2.20 o
   2  16   3       47.39       46.32      1.65 o
   3  16   3      107.86       92.17      4.02 o
   4  16   3        0.42        0.86      0.85 o
   5  16   3       36.89       37.53      1.18 o
  -4  17   3        5.12        3.68      0.78 o
  -3  17   3       58.03       61.85      2.73 o
  -2  17   3        3.13        4.05      0.58 o
  -1  17   3       61.67       58.29      1.74 o
   0  17   3      138.41      141.40      3.80 o
   1  17   3       18.04       20.66      1.21 o
   2  17   3       63.40       66.99      2.14 o
   3  17   3       11.62       12.97      0.55 o
   4  17   3        1.61        3.26      0.89 o
  -2  18   3        0.01        0.10      0.30 o
  -1  18   3        4.52        3.15      0.58 o
   0  18   3        3.71        4.00      0.60 o
   1  18   3        0.21        0.71      0.48 o
   2  18   3        0.59        0.87      0.57 o
 -10   0   4       84.93       72.86      2.86 o
  -9   0   4      355.79      308.21      7.74 o
  -8   0   4      851.51      733.38     13.54 o
  -7   0   4      283.30      337.64      5.03 o
  -6   0   4     2348.46     2373.37     63.53 o
  -5   0   4     1102.37     1150.60     23.32 o
  -4   0   4      119.00      113.32      1.39 o
  -3   0   4      525.76      526.52      8.33 o
  -2   0   4      122.37       71.44      0.84 o
  -1   0   4      830.65      765.10     12.99 o
   0   0   4     5906.53     6047.13    245.01 o
   1   0   4      475.99      362.34      6.18 o
   2   0   4        0.53        0.72      0.25 o
   3   0   4      279.00      323.75      6.68 o
   4   0   4     1131.62     1537.14     42.73 o
   5   0   4     1602.62     1770.16     51.68 o
   6   0   4     1307.30     1407.11     40.14 o
   7   0   4      297.91      308.31     12.31 o
   8   0   4       26.93       25.19      1.08 o
   9   0   4       53.19       57.78      1.81 o
  10   0   4      126.75      138.35      3.02 o
  11   0   4       25.68       31.64      1.30 o
 -10   1   4       25.03       22.88      0.78 o
  -9   1   4       37.28       39.24      0.75 o
  -8   1   4        8.79        4.44      0.18 o
  -7   1   4      165.79      155.13      1.51 o
  -6   1   4       41.55       39.04      0.84 o
  -5   1   4        1.64        8.57      1.03 o
  -4   1   4      519.68      552.92      6.75 o
  -3   1   4      335.66      319.59      4.95 o
  -2   1   4     1699.42     1893.42     28.63 o
  -1   1   4      605.39      717.56     12.35 o
   0   1   4      993.49     1132.48     19.11 o
   1   1   4      402.37      442.13      5.71 o
   2   1   4      771.91      968.66     15.73 o
   3   1   4      880.06     1007.49     17.18 o
   4   1   4     3037.12     3469.27     87.95 o
   5   1   4       24.57       23.20      0.63 o
   6   1   4       98.50      104.10      2.55 o
   7   1   4     1289.56     1449.33     29.51 o
   8   1   4      346.78      337.41      5.15 o
   9   1   4        0.96        1.25      0.35 o
  10   1   4       96.01       94.49      1.54 o
  11   1   4       39.29       36.90      0.98 o
 -10   2   4        3.61        3.74      0.23 o
  -9   2   4        3.36        3.19      0.25 o
  -8   2   4        0.21        0.47      0.17 o
  -7   2   4       19.41       17.79      0.43 o
  -6   2   4        0.05        0.62      0.12 o
  -5   2   4       81.65       72.27      1.63 o
  -4   2   4      175.26      188.87      2.72 o
  -3   2   4      126.65      112.31      0.86 o
  -2   2   4       19.96       21.61      0.65 o
  -1   2   4        9.66        8.62      0.19 o
   0   2   4      199.37      192.91      2.07 o
   1   2   4        3.02        5.02      0.24 o
   2   2   4      282.38      279.89      3.57 o
   3   2   4      242.64      243.81      3.22 o
   4   2   4       88.23       88.82      1.50 o
   5   2   4      294.36      283.56      3.84 o
   6   2   4      196.97      181.66      2.55 o
   7   2   4        0.55        5.51      1.09 o
   8   2   4       31.17       31.11      0.95 o
   9   2   4       17.27       16.28      0.73 o
  10   2   4        0.55        1.33      0.34 o
  11   2   4        0.20        0.11      0.30 o
 -10   3   4       86.50       81.78      1.52 o
  -9   3   4       64.43       67.13      1.53 o
  -8   3   4       23.95       29.24      0.63 o
  -7   3   4      650.79      619.45     10.06 o
  -6   3   4        9.15       10.85      0.88 o
  -5   3   4      610.49      639.66     12.55 o
  -4   3   4     2963.81     3087.43     56.14 o
  -3   3   4      484.05      486.64      6.95 o
  -2   3   4       99.63      106.54      0.87 o
  -1   3   4      261.55      231.95      3.45 o
   0   3   4        7.37        9.80      0.37 o
   1   3   4      187.44      171.89      2.03 o
   2   3   4        4.38       16.78      0.42 o
   3   3   4       70.71       61.29      0.83 o
   4   3   4     1119.61     1273.68     27.12 o
   5   3   4      193.90      186.24      2.50 o
   6   3   4       68.20       60.86      1.19 o
   7   3   4      687.67      714.24     16.56 o
   8   3   4      369.04      383.45      6.38 o
   9   3   4       18.53       20.34      0.60 o
  10   3   4       82.38       82.47      1.34 o
  11   3   4       44.01       42.38      1.08 o
 -11   4   4       45.85       45.49      0.95 o
 -10   4   4      226.78      205.70      3.36 o
  -9   4   4      381.73      341.11      6.19 o
  -8   4   4       82.57       56.68      1.74 o
  -7   4   4       10.70        5.18      0.47 o
  -6   4   4     1665.22     1660.80     34.65 o
  -5   4   4     2703.19     2830.28     72.63 o
  -4   4   4      418.37      427.85      8.68 o
  -3   4   4      169.40      147.08      1.30 o
  -2   4   4     1443.43     1414.64     19.97 o
  -1   4   4      433.63      551.76      7.78 o
   0   4   4     1994.11     2019.04     37.17 o
   1   4   4     1238.53     1270.69     22.86 o
   2   4   4      298.63      327.87      4.23 o
   3   4   4      337.53      343.32      4.54 o
   4   4   4      118.83      163.85      2.39 o
   5   4   4      356.64      326.01      4.58 o
   6   4   4     1111.13     1166.32     22.00 o
   7   4   4      624.59      624.96     11.09 o
   8   4   4        1.50        2.51      0.35 o
   9   4   4       67.87       69.25      1.34 o
  10   4   4       24.36       26.38      0.63 o
 -10   5   4       29.08       25.05      1.33 o
  -9   5   4       29.33       32.47      0.80 o
  -8   5   4        9.79        7.11      0.37 o
  -7   5   4       90.44       85.83      1.64 o
  -6   5   4      282.49      271.39      4.13 o
  -5   5   4       55.09       61.40      2.58 o
  -4   5   4      620.20      640.15     11.87 o
  -3   5   4     1187.29     1241.40     16.82 o
  -2   5   4     1341.05     1506.68     21.56 o
  -1   5   4       37.70       30.21      0.60 o
   0   5   4       75.55       69.75      0.80 o
   1   5   4        1.92        1.96      0.29 o
   2   5   4       13.13       14.90      0.34 o
   3   5   4       29.85       40.11      0.68 o
   4   5   4      867.30      910.96     15.82 o
   5   5   4        2.37        3.76      0.53 o
   6   5   4       15.76       14.34      0.66 o
   7   5   4      460.07      452.27      7.22 o
   8   5   4      125.01      125.22      2.02 o
   9   5   4        0.28        0.52      0.27 o
  10   5   4        1.64        1.75      0.44 o
 -10   6   4       62.94       58.88      1.99 o
  -9   6   4       12.20       10.32      0.68 o
  -8   6   4        3.06        4.55      0.45 o
  -7   6   4      228.86      223.10      3.80 o
  -6   6   4        0.02        1.29      0.28 o
  -5   6   4      738.24      739.48     14.89 o
  -4   6   4     1230.53     1372.18     23.71 o
  -3   6   4      121.79      105.97      1.04 o
  -2   6   4      324.06      309.06      4.21 o
  -1   6   4      516.61      535.45      7.90 o
   0   6   4      230.54      220.04      2.42 o
   1   6   4      403.98      386.74      4.58 o
   2   6   4        0.81        2.80      0.60 o
   3   6   4      282.65      278.17      3.84 o
   4   6   4       51.56       57.96      1.11 o
   5   6   4      253.28      258.37      3.92 o
   6   6   4      347.21      340.95      5.44 o
   7   6   4        8.83       11.79      0.58 o
   8   6   4       31.37       29.58      0.73 o
   9   6   4       17.01       17.00      0.57 o
  10   6   4        6.81        8.05      0.47 o
 -10   7   4      148.31      142.77      2.96 o
  -9   7   4      114.77      119.85      2.19 o
  -8   7   4       37.14       39.85      1.23 o
  -7   7   4      862.31      848.90     15.74 o
  -6   7   4      111.82      104.62      1.69 o
  -5   7   4      506.11      503.22      7.95 o
  -4   7   4     3054.70     3359.19     76.10 o
  -3   7   4      801.45      875.02     15.28 o
  -2   7   4        5.65       12.50      0.27 o
  -1   7   4     1183.04     1365.97     25.74 o
   0   7   4      532.36      570.00      7.52 o
   1   7   4       12.80        4.81      0.23 o
   2   7   4      398.42      386.53      5.37 o
   3   7   4      985.85     1044.97     18.74 o
   4   7   4       66.07       55.62      1.10 o
   5   7   4      208.07      203.53      3.16 o
   6   7   4      357.02      345.41      5.90 o
   7   7   4      137.81      138.19      2.39 o
   8   7   4      234.39      240.21      4.01 o
   9   7   4       70.80       71.40      1.46 o
  10   7   4       14.69       16.20      0.57 o
 -10   8   4      131.38      124.64      4.16 o
  -9   8   4      265.55      256.23      4.44 o
  -8   8   4        0.60        2.00      0.28 o
  -7   8   4       55.60       51.43      1.15 o
  -6   8   4      743.95      695.73     12.24 o
  -5   8   4     1387.58     1551.32     38.09 o
  -4   8   4      218.02      212.47      2.52 o
  -3   8   4      119.31      118.68      1.70 o
  -2   8   4      524.14      516.35     10.16 o
  -1   8   4      229.29      228.26      8.39 o
   0   8   4      478.28      466.25      6.18 o
   1   8   4      161.37      167.52      1.88 o
   2   8   4        1.90        4.12      0.26 o
   3   8   4      389.52      386.47      5.68 o
   4   8   4       55.34       62.11      1.32 o
   5   8   4      292.39      278.98      4.28 o
   6   8   4      885.33      923.02     17.52 o
   7   8   4      325.89      317.73      5.04 o
   8   8   4       19.15       20.01      0.76 o
   9   8   4      144.99      145.99      2.27 o
  10   8   4        0.71        0.95      0.25 o
  -9   9   4       10.62       12.04      1.28 o
  -8   9   4       15.82       15.70      0.79 o
  -7   9   4        2.01        2.28      0.47 o
  -6   9   4        7.10        7.95      1.01 o
  -5   9   4       34.88       35.21      1.62 o
  -4   9   4      336.99      339.93      5.27 o
  -3   9   4      168.58      170.69      2.31 o
  -2   9   4       43.28       48.70      1.04 o
  -1   9   4      239.52      216.05      2.54 o
   0   9   4       28.15       29.13      0.61 o
   1   9   4       72.42       67.21      0.86 o
   2   9   4       92.47      100.34      1.26 o
   3   9   4        0.16        0.33      0.23 o
   4   9   4      247.99      223.81      3.43 o
   5   9   4        4.30        5.42      0.66 o
   6   9   4        0.31        1.06      0.40 o
   7   9   4       71.12       66.92      1.35 o
   8   9   4       14.77       14.25      0.55 o
   9   9   4        0.06        0.31      0.25 o
  -9  10   4       29.45       27.65      1.71 o
  -8  10   4       19.85       19.54      1.36 o
  -7  10   4       24.32       25.72      1.82 o
  -6  10   4       33.00       32.62      1.39 o
  -5  10   4      233.76      232.08      6.12 o
  -4  10   4      163.06      157.18      3.29 o
  -3  10   4       17.03       14.75      0.73 o
  -2  10   4       57.89       54.15      1.24 o
  -1  10   4       37.16       39.66      0.37 o
   0  10   4      267.54      260.46      3.92 o
   1  10   4       69.32       72.05      1.03 o
   2  10   4       30.72       27.86      0.66 o
   3  10   4      225.36      222.99      3.22 o
   4  10   4       65.77       67.48      1.61 o
   5  10   4      141.15      143.47      2.59 o
   6  10   4      166.87      168.86      2.78 o
   7  10   4        1.05        1.51      0.42 o
   8  10   4       49.74       50.00      1.31 o
   9  10   4        6.40        7.18      0.49 o
  -8  11   4       18.28       18.76      1.69 o
  -7  11   4      123.10      117.71      3.28 o
  -6  11   4        9.39        8.96      0.91 o
  -5  11   4      306.81      288.24      4.23 o
  -4  11   4      476.73      469.18      6.68 o
  -3  11   4        0.27        0.71      0.33 o
  -2  11   4       62.02       57.09      1.20 o
  -1  11   4      131.35      142.43      3.00 o
   0  11   4       57.63       49.20      0.70 o
   1  11   4      292.62      252.35      3.90 o
   2  11   4       59.86       64.29      1.07 o
   3  11   4        3.30        4.31      0.51 o
   4  11   4      337.04      318.64      4.53 o
   5  11   4       43.24       42.43      1.38 o
   6  11   4        0.70        0.81      0.39 o
   7  11   4      271.65      279.60      5.20 o
   8  11   4      116.29      111.90      2.07 o
  -8  12   4        2.60        2.65      0.65 o
  -7  12   4        9.30        9.63      0.85 o
  -6  12   4      174.34      171.66      4.03 o
  -5  12   4      210.67      204.48      4.89 o
  -4  12   4       15.02       12.33      0.45 o
  -3  12   4       36.07       36.62      0.71 o
  -2  12   4       20.41       20.04      0.74 o
  -1  12   4        7.32        8.73      0.48 o
   0  12   4      102.99       96.17      1.30 o
   1  12   4        5.43        4.48      0.27 o
   2  12   4       15.32       14.76      0.42 o
   3  12   4      149.84      150.53      2.36 o
   4  12   4       39.21       36.97      0.88 o
   5  12   4      151.68      145.45      2.28 o
   6  12   4      325.09      318.05      5.33 o
   7  12   4       60.76       59.23      1.44 o
   8  12   4       34.35       35.94      0.96 o
  -7  13   4       10.22       10.85      1.08 o
  -6  13   4        0.59        1.83      0.65 o
  -5  13   4        3.05        3.32      0.57 o
  -4  13   4       32.17       30.45      0.96 o
  -3  13   4       28.45       32.06      0.70 o
  -2  13   4       39.67       40.37      0.85 o
  -1  13   4       21.18       18.26      0.67 o
   0  13   4       31.64       27.77      1.10 o
   1  13   4        1.57        1.58      0.29 o
   2  13   4       10.24       11.35      0.37 o
   3  13   4       11.78       11.74      0.49 o
   4  13   4        0.50        0.40      0.35 o
   5  13   4        2.42        2.19      0.31 o
   6  13   4       19.66       17.67      0.60 o
   7  13   4        1.02        8.45      6.07 o
  -7  14   4        1.04        1.88      0.70 o
  -6  14   4       41.40       39.74      1.59 o
  -5  14   4       46.97       46.95      1.79 o
  -4  14   4        0.33        0.51      0.35 o
  -3  14   4       91.72       90.46      1.48 o
  -2  14   4        3.50        2.84      0.82 o
  -1  14   4        0.06        0.52      0.39 o
   0  14   4      209.93      193.92      5.67 o
   1  14   4       18.40       19.39      0.51 o
   2  14   4       18.17       15.88      0.50 o
   3  14   4      170.19      157.96      4.56 o
   4  14   4       11.83        8.21      0.37 o
   5  14   4       24.44       22.70      0.64 o
   6  14   4      104.80      103.97      1.79 o
   7  14   4        1.10        1.06      0.33 o
  -6  15   4       13.02       16.88      1.34 o
  -5  15   4       17.87       17.02      1.25 o
  -4  15   4      138.09      135.88      3.33 o
  -3  15   4       31.58       35.67      0.99 o
  -2  15   4        0.62        2.91      1.07 o
  -1  15   4       48.68       57.77      1.39 o
   0  15   4        0.07        0.50      0.35 o
   1  15   4       59.78       57.92      1.17 o
   2  15   4       38.48       43.89      1.00 o
   3  15   4        0.89        0.82      0.22 o
   4  15   4      111.86       97.83      5.81 o
   5  15   4       20.32       19.58      1.00 o
   6  15   4        1.95        1.83      0.42 o
  -5  16   4       57.62       65.13      2.19 o
  -4  16   4        7.37        8.15      1.26 o
  -3  16   4       13.53       13.14      0.47 o
  -2  16   4       19.48       21.45      0.86 o
  -1  16   4       20.19       21.22      0.95 o
   0  16   4       18.61       17.48      0.63 o
   1  16   4        1.10        2.34      0.37 o
   2  16   4       10.51        9.73      0.33 o
   3  16   4       10.86       10.33      0.38 o
   4  16   4        1.53        1.26      0.86 o
   5  16   4        4.16        4.71      0.75 o
  -3  17   4       17.60       16.90      0.60 o
  -2  17   4        5.21        4.82      0.67 o
  -1  17   4       28.94       29.75      1.81 o
   0  17   4       18.00       20.28      0.76 o
   1  17   4        0.10        0.25      0.26 o
   2  17   4       16.93       16.18      1.04 o
   3  17   4       12.50       13.17      1.04 o
  -1  18   4       30.46       31.31      1.30 o
   0  18   4       57.12       54.12      1.57 o
 -10   1   5       21.30       22.51      1.73 o
  -9   1   5        4.30        4.20      0.32 o
  -8   1   5      230.32      233.69      3.13 o
  -7   1   5      402.41      389.35      5.94 o
  -6   1   5       24.95       25.01      0.77 o
  -5   1   5      306.84      303.36      3.23 o
  -4   1   5       58.33       54.91      0.70 o
  -3   1   5     1027.41     1162.07     15.34 o
  -2   1   5      133.53      110.02      1.49 o
  -1   1   5       54.47       72.53      0.98 o
   0   1   5      447.65      511.54      7.23 o
   1   1   5        1.93       14.42      1.50 o
   2   1   5      176.76      184.49      2.51 o
   3   1   5      172.53      180.00      2.69 o
   4   1   5       65.89       48.85      0.88 o
   5   1   5       29.70       37.05      1.38 o
   6   1   5       44.46       49.11      0.92 o
   7   1   5       90.35       88.20      1.54 o
   8   1   5        5.80        6.70      0.54 o
   9   1   5       48.56       49.82      1.36 o
  10   1   5      119.84      120.06      2.49 o
 -10   2   5       25.46       28.42      0.88 o
  -9   2   5      277.65      252.99      6.54 o
  -8   2   5       12.27       16.27      0.62 o
  -7   2   5      619.69      568.79     13.67 o
  -6   2   5        3.48        3.71      0.12 o
  -5   2   5       10.52        7.24      0.33 o
  -4   2   5       39.88       46.27      0.59 o
  -3   2   5     1129.62     1145.31     15.18 o
  -2   2   5      579.65      655.36      8.68 o
  -1   2   5     3427.41     4042.57     86.11 o
   0   2   5     2149.03     2420.33     52.98 o
   1   2   5     3213.81     3567.59     89.64 o
   2   2   5     5789.41     6257.33    192.21 o
   3   2   5     1595.63     1818.19     37.47 o
   4   2   5       15.41       11.91      0.46 o
   5   2   5     1176.01     1375.57     26.77 o
   6   2   5      113.34       78.85      2.07 o
   7   2   5      208.15      173.24      2.82 o
   8   2   5      270.21      275.66      4.22 o
   9   2   5      143.09      141.70      2.30 o
  10   2   5       93.41      101.48      1.77 o
 -10   3   5       32.61       32.12      1.07 o
  -9   3   5        5.97        6.70      0.50 o
  -8   3   5      234.71      225.98      3.89 o
  -7   3   5      401.58      376.50      5.99 o
  -6   3   5        5.32        6.20      0.45 o
  -5   3   5      579.26      588.28      8.77 o
  -4   3   5      897.80      902.69     10.83 o
  -3   3   5       62.52       67.43      0.77 o
  -2   3   5      184.48      153.06      1.94 o
  -1   3   5      823.85      905.75     12.16 o
   0   3   5       14.01       23.73      0.47 o
   1   3   5       12.23        8.21      0.49 o
   2   3   5       25.12       27.60      0.82 o
   3   3   5       66.47       63.45      1.00 o
   4   3   5       11.96       20.60      0.62 o
   5   3   5       19.17       18.30      0.66 o
   6   3   5        7.75        7.40      0.52 o
   7   3   5        0.06        0.73      0.35 o
   8   3   5        3.16        2.45      0.41 o
   9   3   5        0.16        0.68      0.29 o
  10   3   5       16.62       18.12      0.89 o
 -10   4   5       26.23       27.97      1.00 o
  -9   4   5       72.83       69.60      1.15 o
  -8   4   5       12.42       13.06      0.67 o
  -7   4   5       66.78       70.54      1.47 o
  -6   4   5      181.75      170.42      4.11 o
  -5   4   5       22.60       27.42      1.60 o
  -4   4   5      415.73      417.59      8.35 o
  -3   4   5     1415.72     1475.32     21.53 o
  -2   4   5      180.42      171.58      1.69 o
  -1   4   5        0.14        3.50      0.77 o
   0   4   5      963.24     1036.81     16.04 o
   1   4   5        9.35        9.84      0.33 o
   2   4   5      132.50      117.70      1.69 o
   3   4   5       66.73       63.39      0.97 o
   4   4   5        8.27        5.40      0.42 o
   5   4   5        2.48        3.92      0.43 o
   6   4   5       24.04       27.52      0.79 o
   7   4   5       33.56       30.84      0.96 o
   8   4   5        0.05        0.27      0.33 o
   9   4   5        1.11        0.83      0.30 o
  10   4   5        4.39        5.35      0.47 o
 -10   5   5      166.92      165.67      3.63 o
  -9   5   5       16.72       18.35      0.69 o
  -8   5   5      283.80      287.38      4.97 o
  -7   5   5     1028.76     1057.30     20.48 o
  -6   5   5       41.08       38.28      1.19 o
  -5   5   5      369.04      362.11      5.81 o
  -4   5   5      471.27      499.23      9.18 o
  -3   5   5      161.61      148.54      1.70 o
  -2   5   5      454.03      407.30      9.54 o
  -1   5   5      801.02      824.72     18.03 o
   0   5   5      177.36      169.13      2.04 o
   1   5   5      470.85      431.85      6.23 o
   2   5   5      329.08      296.61      4.14 o
   3   5   5      211.07      201.55      3.22 o
   4   5   5     1226.54     1360.51     26.88 o
   5   5   5      740.36      769.95     14.01 o
   6   5   5       21.53       22.27      0.74 o
   7   5   5      484.73      488.65      8.67 o
   8   5   5       74.62       74.84      1.33 o
   9   5   5       32.29       32.07      0.82 o
  10   5   5      244.55      249.68      4.45 o
 -10   6   5      106.50      108.79      2.46 o
  -9   6   5      582.54      555.17      9.63 o
  -8   6   5       37.53       40.19      0.86 o
  -7   6   5        6.43        5.00      0.41 o
  -6   6   5      601.08      578.48      9.58 o
  -5   6   5      157.56      159.04      3.29 o
  -4   6   5      259.30      239.56      3.12 o
  -3   6   5     3678.04     3922.23     80.21 o
  -2   6   5       42.39       41.42      0.95 o
  -1   6   5      436.00      493.13      9.69 o
   0   6   5     3796.19     3988.31    106.40 o
   1   6   5       24.04       26.86      1.16 o
   2   6   5     1403.80     1525.37     30.68 o
   3   6   5     1629.32     1792.06     38.11 o
   4   6   5      522.52      493.68      8.33 o
   5   6   5      183.83      186.82      3.15 o
   6   6   5      195.20      170.70      2.88 o
   7   6   5        3.54        2.85      0.50 o
   8   6   5       58.46       62.72      1.20 o
   9   6   5      125.57      127.87      2.09 o
  10   6   5       31.76       37.85      1.05 o
 -10   7   5       14.17       15.82      0.61 o
  -9   7   5       10.31       10.07      0.74 o
  -8   7   5       58.44       53.97      1.02 o
  -7   7   5       61.00       61.95      1.11 o
  -6   7   5        0.36        1.90      0.72 o
  -5   7   5      154.80      146.97      3.45 o
  -4   7   5      270.64      258.74      3.59 o
  -3   7   5        7.61       21.18      2.66 o
  -2   7   5       20.25       16.71      0.28 o
  -1   7   5      100.76       97.96      2.30 o
   0   7   5       17.71       20.66      0.86 o
   1   7   5      213.64      203.14      2.61 o
   2   7   5        5.42        5.93      0.73 o
   3   7   5       29.30       23.25      0.74 o
   4   7   5       17.64       17.57      0.85 o
   5   7   5        3.78        4.20      0.52 o
   6   7   5       32.07       29.26      1.01 o
   7   7   5        9.57       11.64      0.72 o
   8   7   5        0.41        0.52      0.31 o
   9   7   5        0.09        0.39      0.28 o
  -9   8   5      149.31      148.72      3.20 o
  -8   8   5        6.99        8.37      0.49 o
  -7   8   5        1.21        1.92      0.32 o
  -6   8   5      165.03      154.82      4.45 o
  -5   8   5      186.53      183.64      4.98 o
  -4   8   5      105.40       97.53      2.00 o
  -3   8   5      940.41     1010.02     14.56 o
  -2   8   5      143.98      143.65      1.61 o
  -1   8   5       90.35       94.06      1.14 o
   0   8   5      818.99      840.87     12.86 o
   1   8   5       15.98       17.03      0.48 o
   2   8   5       86.83       79.32      1.21 o
   3   8   5       85.84       80.59      1.54 o
   4   8   5        0.79        1.05      0.53 o
   5   8   5        0.07        0.03      0.40 o
   6   8   5        0.96        2.29      0.55 o
   7   8   5       33.37       33.81      1.10 o
   8   8   5        1.79        2.20      0.36 o
   9   8   5        2.41        2.10      0.43 o
  -9   9   5        5.42        7.06      0.74 o
  -8   9   5       49.65       51.68      1.44 o
  -7   9   5      288.53      287.19      5.90 o
  -6   9   5       13.25       12.33      1.09 o
  -5   9   5       62.52       66.89      1.69 o
  -4   9   5       91.98       95.55      2.99 o
  -3   9   5       64.67       57.58      1.44 o
  -2   9   5      157.16      160.64      2.37 o
  -1   9   5      205.63      201.64      2.88 o
   0   9   5      173.86      155.77      1.96 o
   1   9   5      324.40      335.77      4.66 o
   2   9   5       95.50       94.01      1.35 o
   3   9   5      204.33      190.91      3.03 o
   4   9   5      702.80      728.10     14.07 o
   5   9   5      228.04      210.92      3.52 o
   6   9   5       51.78       51.56      1.74 o
   7   9   5      248.39      250.21      4.37 o
   8   9   5        7.08        5.89      0.44 o
   9   9   5       40.14       42.15      1.07 o
  -9  10   5      190.63      187.43      5.43 o
  -8  10   5        1.16        0.96      0.58 o
  -7  10   5       10.01       10.65      0.87 o
  -6  10   5      198.10      193.39      5.59 o
  -5  10   5        0.10        0.52      0.52 o
  -4  10   5      302.67      273.55      4.94 o
  -3  10   5      781.94      804.76     14.12 o
  -2  10   5       66.07       58.50      1.62 o
  -1  10   5       34.83       39.76      0.48 o
   0  10   5      494.25      510.15      7.20 o
   1  10   5      145.74      144.19      1.91 o
   2  10   5      260.82      250.91      3.35 o
   3  10   5      160.02      163.47      2.47 o
   4  10   5       35.08       35.28      1.05 o
   5  10   5       22.63       24.05      0.96 o
   6  10   5       22.63       21.34      0.91 o
   7  10   5       25.68       24.88      1.25 o
   8  10   5       24.24       24.22      0.89 o
  -8  11   5        0.02        0.20      0.48 o
  -7  11   5        1.05        1.09      0.54 o
  -6  11   5       19.45       19.61      1.07 o
  -5  11   5        0.36        0.59      0.15 o
  -4  11   5       30.33       27.34      0.77 o
  -3  11   5        1.47        1.52      0.28 o
  -2  11   5       14.70       13.89      0.95 o
  -1  11   5        0.57        0.89      0.22 o
   0  11   5        9.79       11.37      0.53 o
   1  11   5      167.95      164.61      2.68 o
   2  11   5        1.66        1.26      0.32 o
   3  11   5       25.11       24.77      0.79 o
   4  11   5       22.92       24.61      0.75 o
   5  11   5        2.40        2.10      0.45 o
   6  11   5       44.80       44.68      1.66 o
   7  11   5       20.04       21.38      0.94 o
   8  11   5        4.37        4.09      0.49 o
  -8  12   5        0.01        0.04      0.46 o
  -7  12   5       12.74       14.79      1.02 o
  -6  12   5        0.22        0.40      0.60 o
  -5  12   5       25.71       26.82      1.48 o
  -4  12   5       10.08        9.12      0.30 o
  -3  12   5       37.32       38.45      1.52 o
  -2  12   5       65.86       60.15      2.53 o
  -1  12   5       39.41       36.65      0.87 o
   0  12   5       63.95       63.37      0.83 o
   1  12   5      160.18      148.29      2.66 o
   2  12   5      122.24      121.28      2.02 o
   3  12   5        2.03        1.86      0.36 o
   4  12   5      102.23       99.02      1.74 o
   5  12   5       32.56       33.38      0.90 o
   6  12   5        0.93        1.04      0.47 o
   7  12   5      100.57      104.72      2.15 o
  -7  13   5       23.88       27.02      1.31 o
  -6  13   5        2.92        4.08      0.79 o
  -5  13   5        6.08        7.42      0.99 o
  -4  13   5       13.47       15.81      0.40 o
  -3  13   5       25.86       21.01      0.73 o
  -2  13   5       30.28       32.59      1.42 o
  -1  13   5       51.70       52.03      1.13 o
   0  13   5       55.31       44.92      1.63 o
   1  13   5      155.58      162.04      2.31 o
   2  13   5       18.03       20.27      0.55 o
   3  13   5       69.00       65.09      1.35 o
   4  13   5      156.68      158.18      2.74 o
   5  13   5       14.63       16.26      0.74 o
   6  13   5       42.35       41.10      0.94 o
   7  13   5       51.69       52.87      1.41 o
  -6  14   5       42.85       43.98      1.74 o
  -5  14   5        2.43        3.79      0.78 o
  -4  14   5       44.34       39.13      1.43 o
  -3  14   5      100.87      100.25      1.65 o
  -2  14   5       15.59       16.19      0.80 o
  -1  14   5       29.82       28.28      0.95 o
   0  14   5       41.52       38.93      2.03 o
   1  14   5       51.57       46.81      1.66 o
   2  14   5       17.45       16.80      0.58 o
   3  14   5       13.22       15.02      0.53 o
   4  14   5        5.49        8.11      0.84 o
   5  14   5        0.51        0.74      0.26 o
   6  14   5        9.53       11.72      0.47 o
  -5  15   5        8.01        8.34      1.00 o
  -4  15   5        3.67        3.44      0.87 o
  -3  15   5        3.41        3.83      0.30 o
  -2  15   5       26.10       27.89      0.92 o
  -1  15   5        0.22       -0.04      0.34 o
   0  15   5        9.78        8.40      0.60 o
   1  15   5       22.85       22.34      0.81 o
   2  15   5        4.38        3.25      0.34 o
   3  15   5        8.51        5.98      0.79 o
   4  15   5        2.33        2.10      0.35 o
   5  15   5        0.02        0.02      0.22 o
  -4  16   5       18.57       19.23      1.25 o
  -3  16   5       92.11       91.22      4.33 o
  -2  16   5        1.87        1.24      0.24 o
  -1  16   5        2.35        2.77      1.01 o
   0  16   5      176.50      189.39      4.25 o
   1  16   5        1.63        0.71      0.36 o
   2  16   5       50.49       49.27      1.26 o
   3  16   5       62.74       63.36      1.44 o
   4  16   5        1.33        0.41      0.42 o
  -2  17   5       41.60       42.62      3.52 o
  -1  17   5       98.64      103.59      2.45 o
   0  17   5        1.38        1.09      0.37 o
   1  17   5      125.49      137.59      2.87 o
   2  17   5       55.88       60.88      1.78 o
 -10   0   6      151.08      160.19      5.64 o
  -9   0   6       88.20       83.69      3.33 o
  -8   0   6        8.69        9.52      0.41 o
  -7   0   6      586.48      558.15      9.81 o
  -6   0   6      425.33      429.37      7.83 o
  -5   0   6     3216.00     3262.91     83.34 o
  -4   0   6      642.16      573.81     14.02 o
  -3   0   6       71.20       75.70      2.37 o
  -2   0   6       28.93       19.77      0.78 o
  -1   0   6      650.20      811.35     14.76 o
   0   0   6      142.54      153.17      2.45 o
   1   0   6     1098.77     1238.29     32.26 o
   2   0   6       31.91       14.72      0.70 o
   3   0   6      737.42      835.71     20.80 o
   4   0   6     2008.53     2483.84     83.58 o
   5   0   6       24.50       30.58      1.64 o
   6   0   6      215.87      167.16      7.58 o
   7   0   6      645.15      545.47     19.97 o
   8   0   6      151.71      132.02      4.12 o
   9   0   6        7.36       12.73      1.00 o
  10   0   6       16.80       15.85      1.18 o
 -10   1   6       19.86       20.12      1.53 o
  -9   1   6       15.67       16.91      0.68 o
  -8   1   6       86.31       82.92      1.04 o
  -7   1   6        0.64        1.09      0.17 o
  -6   1   6       44.16       35.98      1.44 o
  -5   1   6      390.91      382.20      4.36 o
  -4   1   6       69.27       73.48      0.95 o
  -3   1   6      269.25      250.45      2.76 o
  -2   1   6       98.98       94.19      0.85 o
  -1   1   6       34.41       35.67      0.42 o
   0   1   6       70.94       65.21      0.85 o
   1   1   6      179.33      196.30      2.43 o
   2   1   6       10.74       10.00      1.34 o
   3   1   6      966.68     1096.84     20.59 o
   4   1   6       96.45      114.36      5.04 o
   5   1   6      168.87      139.02      2.11 o
   6   1   6      262.18      253.80      4.34 o
   7   1   6      105.43      119.85      2.92 o
   8   1   6        0.52        0.63      0.34 o
   9   1   6       16.28       16.28      0.71 o
  10   1   6        9.61       11.10      0.70 o
 -10   2   6        0.01        0.64      0.77 o
  -9   2   6        7.67        7.30      0.39 o
  -8   2   6        3.96        5.76      0.47 o
  -7   2   6        9.28        7.78      0.26 o
  -6   2   6       75.72       70.01      1.19 o
  -5   2   6        0.14        9.92      0.54 o
  -4   2   6        0.02        2.03      0.33 o
  -3   2   6       68.72       61.32      0.65 o
  -2   2   6      103.96       97.89      1.06 o
  -1   2   6        0.05        0.58      0.15 o
   0   2   6        1.35        1.82      0.31 o
   1   2   6      150.85      147.86      1.84 o
   2   2   6      111.32      111.51      1.56 o
   3   2   6        4.11       14.00      3.21 o
   4   2   6      107.61      105.98      1.75 o
   5   2   6       44.37       47.06      0.95 o
   6   2   6        0.86        1.57      0.40 o
   7   2   6       35.83       33.88      0.98 o
   8   2   6        1.37        1.74      0.37 o
   9   2   6        0.26        0.74      0.42 o
  10   2   6        3.24        3.34      0.57 o
 -10   3   6       18.03       17.89      0.99 o
  -9   3   6      118.06      117.19      2.67 o
  -8   3   6      352.14      346.36      5.16 o
  -7   3   6        1.17        1.70      0.38 o
  -6   3   6      128.86      131.58      2.16 o
  -5   3   6     1616.73     1734.06     28.01 o
  -4   3   6       68.06       69.88      1.38 o
  -3   3   6        0.17        1.37      0.32 o
  -2   3   6       73.72       77.59      0.91 o
  -1   3   6       65.38       59.93      0.66 o
   0   3   6      728.07      751.29     10.78 o
   1   3   6       32.43       36.82      0.65 o
   2   3   6        1.96        3.12      0.75 o
   3   3   6     1082.67     1249.86     24.35 o
   4   3   6       74.71       75.80      1.37 o
   5   3   6       63.20       47.76      0.99 o
   6   3   6      464.05      456.63      7.52 o
   7   3   6      166.79      173.53      3.28 o
   8   3   6        0.27        0.46      0.32 o
   9   3   6       40.35       39.49      0.96 o
  10   3   6       11.08       14.39      0.76 o
 -10   4   6      274.87      272.20      5.23 o
  -9   4   6      148.49      153.23      2.40 o
  -8   4   6       46.07       46.36      0.99 o
  -7   4   6      995.65      996.78     22.04 o
  -6   4   6      607.08      603.42     10.34 o
  -5   4   6     1720.85     1841.35     29.85 o
  -4   4   6     1598.49     1635.25     25.37 o
  -3   4   6      227.67      225.75      2.21 o
  -2   4   6       53.11       48.70      0.68 o
  -1   4   6        4.42        0.97      0.21 o
   0   4   6      768.58      892.24     13.40 o
   1   4   6     1279.97     1347.78     25.83 o
   2   4   6      990.91      959.34     17.00 o
   3   4   6       11.99       13.89      1.93 o
   4   4   6     1521.68     1746.62     37.48 o
   5   4   6      459.58      451.46      7.61 o
   6   4   6      676.35      614.81     11.40 o
   7   4   6      513.74      461.75      8.10 o
   8   4   6        7.84        5.64      0.47 o
   9   4   6       17.96       13.58      0.66 o
  10   4   6       13.96       15.84      1.04 o
 -10   5   6        0.11        0.42      0.30 o
  -9   5   6       72.95       75.87      1.43 o
  -8   5   6       79.99       75.88      1.38 o
  -7   5   6        6.60       10.10      0.68 o
  -6   5   6       12.04       11.53      1.25 o
  -5   5   6      315.70      318.70      5.03 o
  -4   5   6       11.38       16.26      0.79 o
  -3   5   6        9.99        9.23      0.39 o
  -2   5   6      161.07      151.81      1.76 o
  -1   5   6      126.69      124.53      2.08 o
   0   5   6       77.94       67.74      1.09 o
   1   5   6      115.88      102.42      1.67 o
   2   5   6       27.85       30.56      0.92 o
   3   5   6      766.33      803.52     14.77 o
   4   5   6      297.71      290.54      5.06 o
   5   5   6      293.78      260.08      5.10 o
   6   5   6       94.20       90.04      1.86 o
   7   5   6       51.85       56.66      1.41 o
   8   5   6        0.16        0.47      0.47 o
   9   5   6        2.07        2.34      0.45 o
  -9   6   6        0.36        1.52      0.48 o
  -8   6   6       15.58       20.06      1.24 o
  -7   6   6       13.85       17.87      1.03 o
  -6   6   6       34.54       36.82      1.34 o
  -5   6   6       31.71       43.24      3.91 o
  -4   6   6      253.67      246.81      2.69 o
  -3   6   6       41.24       40.16      0.52 o
  -2   6   6       91.16       91.99      1.19 o
  -1   6   6      178.74      149.59      1.81 o
   0   6   6      549.25      561.02      7.87 o
   1   6   6      103.98      107.65      1.59 o
   2   6   6      676.54      711.82     12.08 o
   3   6   6      100.08       96.90      2.25 o
   4   6   6       86.87       85.83      1.69 o
   5   6   6      165.61      167.98      3.06 o
   6   6   6       82.26       77.61      1.71 o
   7   6   6       86.70       81.19      1.95 o
   8   6   6        4.50        5.02      0.47 o
   9   6   6        1.23        0.29      0.32 o
  -9   7   6      223.02      216.47      3.59 o
  -8   7   6      658.66      660.81     12.15 o
  -7   7   6       48.06       48.44      2.21 o
  -6   7   6      277.35      275.47      9.01 o
  -5   7   6     2430.03     2654.32     80.17 o
  -4   7   6        4.71        6.23      1.24 o
  -3   7   6      151.81      141.30      1.43 o
  -2   7   6      699.53      765.45     11.61 o
  -1   7   6        8.66       11.64      0.36 o
   0   7   6      971.69      965.07     15.86 o
   1   7   6      120.60      119.92      1.68 o
   2   7   6        0.86        0.81      0.40 o
   3   7   6     1092.70     1132.04     23.49 o
   4   7   6      195.56      181.17      3.23 o
   5   7   6       39.63       34.49      1.30 o
   6   7   6      449.30      432.61      8.34 o
   7   7   6      181.65      175.68      3.14 o
   8   7   6        1.92        0.82      0.39 o
   9   7   6       35.58       37.50      0.99 o
  -9   8   6       35.03       38.58      1.32 o
  -8   8   6       75.32       75.84      2.44 o
  -7   8   6      453.73      442.35      8.95 o
  -6   8   6       92.70       93.96      2.83 o
  -5   8   6      349.04      354.63      9.04 o
  -4   8   6      786.78      832.87     13.71 o
  -3   8   6        2.68        2.34      0.26 o
  -2   8   6      228.13      214.25      2.59 o
  -1   8   6       31.02       30.09      0.74 o
   0   8   6      238.63      259.97      3.44 o
   1   8   6      662.71      645.89      9.88 o
   2   8   6      593.00      563.92      8.46 o
   3   8   6        0.17        0.56      0.48 o
   4   8   6      641.12      626.38     11.95 o
   5   8   6      408.54      389.24      6.98 o
   6   8   6      500.07      481.63      8.66 o
   7   8   6      304.85      307.06      5.90 o
   8   8   6        4.72        4.87      0.48 o
   9   8   6       27.43       22.26      0.90 o
  -9   9   6       65.15       65.71      1.78 o
  -8   9   6       14.40       14.22      0.94 o
  -7   9   6       38.95       40.56      1.42 o
  -6   9   6       11.32       12.15      0.91 o
  -5   9   6       43.32       48.99      2.18 o
  -4   9   6       13.03       14.43      1.97 o
  -3   9   6       59.66       52.14      0.58 o
  -2   9   6       42.21       38.71      0.58 o
  -1   9   6       29.35       34.00      0.49 o
   0   9   6        7.88        6.55      0.46 o
   1   9   6       21.72       21.84      0.72 o
   2   9   6       49.91       45.89      1.09 o
   3   9   6      293.38      278.04      4.27 o
   4   9   6       40.79       36.26      1.26 o
   5   9   6       59.66       53.13      1.48 o
   6   9   6        6.40        6.03      0.65 o
   7   9   6        3.33        3.14      0.54 o
   8   9   6       14.36       18.47      0.83 o
  -8  10   6        6.71        9.21      0.89 o
  -7  10   6       22.35       24.18      1.24 o
  -6  10   6       17.55       16.56      1.04 o
  -5  10   6      109.95       96.76      5.72 o
  -4  10   6      218.39      214.28      4.31 o
  -3  10   6       45.45       46.76      0.88 o
  -2  10   6        3.02        3.55      0.21 o
  -1  10   6        5.48        4.79      0.28 o
   0  10   6      317.47      329.34      4.49 o
   1  10   6        3.86        3.67      0.43 o
   2  10   6      165.90      163.63      2.40 o
   3  10   6        9.34        9.92      0.67 o
   4  10   6        7.10        7.08      0.60 o
   5  10   6        8.42        6.87      0.63 o
   6  10   6       40.07       33.16      1.10 o
   7  10   6       57.69       60.32      1.42 o
   8  10   6       10.26        9.65      0.57 o
  -8  11   6      143.45      149.52      3.47 o
  -7  11   6       57.09       62.37      1.90 o
  -6  11   6        4.42        7.20      1.03 o
  -5  11   6      438.47      433.66      9.23 o
  -4  11   6        2.66        3.77      0.39 o
  -3  11   6        1.60        2.06      0.28 o
  -2  11   6       12.48       13.80      0.65 o
  -1  11   6        1.17        1.81      0.55 o
   0  11   6      125.46      115.97      1.77 o
   1  11   6       31.51       27.51      0.74 o
   2  11   6      101.71       95.35      1.82 o
   3  11   6      424.11      404.58      6.17 o
   4  11   6        0.02        0.21      0.32 o
   5  11   6       16.46       15.53      0.86 o
   6  11   6      199.92      194.61      3.74 o
   7  11   6       11.54       10.15      0.71 o
  -7  12   6       93.76       97.77      2.93 o
  -6  12   6       11.56       11.98      1.25 o
  -5  12   6      112.86      118.76      3.20 o
  -4  12   6      121.48      120.74      4.16 o
  -3  12   6       30.75       27.54      0.88 o
  -2  12   6       24.76       20.76      1.20 o
  -1  12   6        0.03        0.30      0.13 o
   0  12   6       45.88       49.33      1.05 o
   1  12   6       43.36       38.07      0.96 o
   2  12   6       47.29       47.36      1.12 o
   3  12   6        0.06       -0.04      0.28 o
   4  12   6       66.17       64.51      1.41 o
   5  12   6       62.66       57.56      1.19 o
   6  12   6      173.95      173.75      3.58 o
   7  12   6       68.86       75.63      4.18 o
  -6  13   6       22.56       26.71      1.40 o
  -5  13   6       18.64       19.69      1.31 o
  -4  13   6        9.56       10.14      0.75 o
  -3  13   6       20.92       17.77      0.74 o
  -2  13   6       17.16       15.12      1.11 o
  -1  13   6       40.00       41.46      1.20 o
   0  13   6       12.04       12.15      0.47 o
   1  13   6        6.98        6.34      0.55 o
   2  13   6       27.58       30.68      0.96 o
   3  13   6       64.68       63.68      1.45 o
   4  13   6        8.19        7.19      0.51 o
   5  13   6       24.39       23.35      0.73 o
   6  13   6        0.10        0.24      0.30 o
  -6  14   6        2.01        2.01      0.77 o
  -5  14   6       81.85       85.00      3.84 o
  -4  14   6      152.50      158.80      4.05 o
  -3  14   6       10.14       13.52      0.65 o
  -2  14   6        6.87        6.72      0.89 o
  -1  14   6        0.27        0.00      0.26 o
   0  14   6       64.06       66.80      1.79 o
   1  14   6       10.51        9.98      0.49 o
   2  14   6       60.59       63.42      1.26 o
   3  14   6        8.54        7.55      0.83 o
   4  14   6       20.34       19.84      0.77 o
   5  14   6        3.72        3.49      0.42 o
  -4  15   6       11.99       15.53      1.46 o
  -3  15   6        2.28        3.48      0.35 o
  -2  15   6       33.27       44.64      2.64 o
  -1  15   6       13.10       14.82      0.77 o
   0  15   6       46.26       44.47      1.40 o
   1  15   6        3.04        5.62      0.74 o
   2  15   6       30.76       26.30      0.65 o
   3  15   6      213.10      213.22      4.32 o
   4  15   6       12.92       15.67      0.80 o
  -3  16   6        0.63        0.08      0.32 o
  -2  16   6        0.45        0.22      0.34 o
  -1  16   6        9.18       12.26      0.67 o
   0  16   6       45.02       46.29      1.54 o
   1  16   6        1.73        2.79      0.97 o
   2  16   6        5.88        6.82      0.97 o
   3  16   6        9.38        9.16      0.69 o
 -10   1   7       49.65       52.63      2.47 o
  -9   1   7       55.85       59.11      2.44 o
  -8   1   7      147.49      140.22      2.21 o
  -7   1   7        0.21        1.61      0.29 o
  -6   1   7        9.03        9.92      0.49 o
  -5   1   7      497.60      512.27      6.30 o
  -4   1   7      106.06      108.78      2.13 o
  -3   1   7       15.12       18.03      0.57 o
  -2   1   7        6.20        5.05      0.21 o
  -1   1   7      379.10      399.17      4.66 o
   0   1   7       93.62       77.39      1.03 o
   1   1   7       74.05       69.49      1.62 o
   2   1   7      358.33      382.71      6.18 o
   3   1   7        1.32        1.31      0.40 o
   4   1   7      103.87       94.11      1.72 o
   5   1   7       40.62       39.76      1.52 o
   6   1   7       52.23       49.34      1.21 o
   7   1   7        5.47       10.65      0.71 o
   8   1   7        6.22        6.31      0.68 o
   9   1   7       49.43       44.97      1.41 o
 -10   2   7      112.94      115.22      3.31 o
  -9   2   7       78.40       78.28      2.30 o
  -8   2   7       93.25       96.88      1.84 o
  -7   2   7      535.50      524.68      7.52 o
  -6   2   7      242.47      256.72      3.95 o
  -5   2   7     1223.72     1212.48     26.29 o
  -4   2   7     3336.03     3613.81     73.45 o
  -3   2   7      456.46      439.10      5.82 o
  -2   2   7        1.53        4.01      0.24 o
  -1   2   7      386.05      336.92      3.87 o
   0   2   7      139.59      138.93      1.61 o
   1   2   7       11.30       16.77      0.59 o
   2   2   7     1193.57     1304.65     26.02 o
   3   2   7      595.75      593.67      9.86 o
   4   2   7        2.12        2.60      0.38 o
   5   2   7       79.82       84.57      1.57 o
   6   2   7       15.51        9.96      0.65 o
   7   2   7      307.17      275.26      5.18 o
   8   2   7      123.76      106.85      1.92 o
   9   2   7      116.14      146.45      2.70 o
  -9   3   7       44.77       39.54      1.19 o
  -8   3   7      138.78      129.95      2.13 o
  -7   3   7        0.73        2.16      0.20 o
  -6   3   7       25.49       21.91      1.16 o
  -5   3   7      624.20      621.75      7.63 o
  -4   3   7       19.16       28.68      2.15 o
  -3   3   7       63.91       59.47      1.03 o
  -2   3   7       25.33       26.90      0.41 o
  -1   3   7      425.42      402.85      4.71 o
   0   3   7      687.13      665.36      9.59 o
   1   3   7      482.90      483.60      7.29 o
   2   3   7      376.41      359.01      5.97 o
   3   3   7      114.82      104.04      2.42 o
   4   3   7      109.98      102.33      1.70 o
   5   3   7       54.50       49.26      1.62 o
   6   3   7      113.72       99.79      1.95 o
   7   3   7        2.82        2.49      0.54 o
   8   3   7        0.16        0.78      0.50 o
   9   3   7        7.23        7.38      0.80 o
  -9   4   7        0.12        0.62      0.27 o
  -8   4   7        0.90        2.05      0.34 o
  -7   4   7       11.80       12.28      0.89 o
  -6   4   7       11.18       11.35      0.67 o
  -5   4   7      106.00      101.38      2.07 o
  -4   4   7       74.92       68.37      1.64 o
  -3   4   7       85.35       82.61      0.95 o
  -2   4   7      134.69      125.00      1.48 o
  -1   4   7       74.85       72.96      1.06 o
   0   4   7       30.24       31.35      0.70 o
   1   4   7      190.64      182.86      2.72 o
   2   4   7      124.21      118.72      2.26 o
   3   4   7      341.74      333.02      6.01 o
   4   4   7      114.15      109.83      1.99 o
   5   4   7        1.03        1.19      0.56 o
   6   4   7        9.27       12.01      0.96 o
   7   4   7       27.80       25.49      0.91 o
   8   4   7       36.22       35.42      1.17 o
   9   4   7       13.50       17.30      0.98 o
  -9   5   7      212.63      208.96      4.18 o
  -8   5   7       89.72       88.04      1.54 o
  -7   5   7      148.26      155.28      4.77 o
  -6   5   7      229.41      233.37      4.33 o
  -5   5   7      368.60      370.53      5.65 o
  -4   5   7      762.09      771.37     10.82 o
  -3   5   7      184.50      168.58      1.87 o
  -2   5   7        0.73        1.48      0.36 o
  -1   5   7      990.60     1060.90     16.09 o
   0   5   7      572.00      577.78      8.20 o
   1   5   7       86.24       80.60      1.41 o
   2   5   7      659.41      688.81     12.31 o
   3   5   7      187.27      188.34      3.90 o
   4   5   7      138.73      134.12      2.47 o
   5   5   7      230.15      212.93      4.03 o
   6   5   7      290.07      288.35      5.17 o
   7   5   7        0.02       -0.06      0.36 o
   8   5   7       70.14       71.30      1.54 o
   9   5   7      213.14      208.73      5.03 o
  -9   6   7       14.64       16.18      0.68 o
  -8   6   7      228.53      226.68      4.66 o
  -7   6   7      459.58      453.24     16.94 o
  -6   6   7      423.28      439.32     12.64 o
  -5   6   7       86.27       76.99      1.49 o
  -4   6   7     2785.85     3059.14     60.85 o
  -3   6   7      665.33      659.80      9.32 o
  -2   6   7      394.50      358.78      4.69 o
  -1   6   7      544.96      524.28      6.84 o
   0   6   7        6.08        3.21      0.47 o
   1   6   7      542.40      524.32      7.89 o
   2   6   7     1443.72     1615.08     35.71 o
   3   6   7      450.30      451.62      8.14 o
   4   6   7       77.58       74.60      1.69 o
   5   6   7      171.73      167.74      3.16 o
   6   6   7        5.50        3.26      0.70 o
   7   6   7      326.81      309.42      5.33 o
   8   6   7       21.84       19.57      1.15 o
   9   6   7       73.34       98.80      2.17 o
  -9   7   7        0.10        0.32      0.37 o
  -8   7   7        2.22        3.62      0.68 o
  -7   7   7       16.28       19.63      1.68 o
  -6   7   7       17.82       25.60      1.95 o
  -5   7   7       88.37       81.02      1.29 o
  -4   7   7        0.45       16.68      3.23 o
  -3   7   7        2.65        4.88      0.33 o
  -2   7   7       83.22       76.08      1.19 o
  -1   7   7      307.53      283.00      3.59 o
   0   7   7      215.60      210.80      3.30 o
   1   7   7       92.37       93.98      1.71 o
   2   7   7      327.28      309.07      4.97 o
   3   7   7       44.52       48.54      1.57 o
   4   7   7       10.18        9.69      0.88 o
   5   7   7      127.22      114.58      2.66 o
   6   7   7       91.51       82.97      1.82 o
   7   7   7        0.00        0.07      0.39 o
   8   7   7        2.15        1.41      0.53 o
  -8   8   7        5.69        5.59      0.64 o
  -7   8   7       88.81       81.97      3.35 o
  -6   8   7        0.50        1.33      0.82 o
  -5   8   7      162.25      155.69      2.93 o
  -4   8   7      373.86      356.40      4.33 o
  -3   8   7       37.02       36.28      0.52 o
  -2   8   7      203.22      185.85      2.41 o
  -1   8   7      212.47      204.35      2.44 o
   0   8   7        4.17        2.19      0.41 o
   1   8   7      262.46      241.92      4.07 o
   2   8   7      478.07      456.84      7.46 o
   3   8   7      355.12      343.65      6.09 o
   4   8   7      176.73      163.78      2.97 o
   5   8   7       52.94       47.39      1.36 o
   6   8   7        1.41        0.90      0.52 o
   7   8   7       97.67       89.93      2.04 o
   8   8   7       12.57       11.22      0.69 o
  -8   9   7       33.67       35.04      1.49 o
  -7   9   7      114.86      118.55      3.57 o
  -6   9   7      107.21      118.07      3.71 o
  -5   9   7      263.92      258.72      7.48 o
  -4   9   7      297.08      276.02      4.28 o
  -3   9   7       77.27       81.64      1.56 o
  -2   9   7       12.22       14.07      0.50 o
  -1   9   7      193.48      173.17      2.08 o
   0   9   7      223.49      224.06      3.51 o
   1   9   7      119.07      115.08      1.92 o
   2   9   7      102.15       86.97      1.96 o
   3   9   7       14.92       14.92      0.99 o
   4   9   7       37.45       34.96      1.40 o
   5   9   7       70.69       65.45      1.54 o
   6   9   7       93.92       87.96      1.98 o
   7   9   7        1.89        1.75      0.59 o
   8   9   7       30.85       33.32      1.29 o
  -7  10   7       90.19       85.54      3.13 o
  -6  10   7      110.80      116.92      2.86 o
  -5  10   7       91.45       94.80      3.00 o
  -4  10   7      730.32      737.41     13.57 o
  -3  10   7      264.44      245.21      5.04 o
  -2  10   7       38.78       35.24      0.75 o
  -1  10   7       21.97       23.95      0.65 o
   0  10   7       39.98       32.10      0.80 o
   1  10   7      121.46      114.06      1.90 o
   2  10   7      311.91      328.02      5.30 o
   3  10   7      206.17      202.61      3.61 o
   4  10   7        0.98        0.91      0.44 o
   5  10   7       26.06       25.59      1.01 o
   6  10   7        0.32       -0.07      0.40 o
   7  10   7      112.52       95.98      2.16 o
  -7  11   7       26.58       25.22      1.38 o
  -6  11   7       24.22       27.22      1.35 o
  -5  11   7        9.31       11.35      1.16 o
  -4  11   7       20.48       28.06      1.55 o
  -3  11   7        0.00        0.41      0.26 o
  -2  11   7       68.72       65.11      2.55 o
  -1  11   7       44.67       43.80      0.76 o
   0  11   7       20.68       22.00      0.75 o
   1  11   7       52.32       55.14      1.34 o
   2  11   7       54.35       52.90      1.33 o
   3  11   7        0.04        1.36      0.49 o
   4  11   7       41.61       38.49      1.01 o
   5  11   7       31.64       29.23      1.08 o
   6  11   7       28.71       26.53      1.01 o
   7  11   7        0.05        0.63      0.59 o
  -6  12   7        0.10        0.16      0.52 o
  -5  12   7      248.93      251.42      6.90 o
  -4  12   7      159.91      158.03      7.87 o
  -3  12   7       12.90       11.37      0.52 o
  -2  12   7        5.57        6.15      0.76 o
  -1  12   7        9.31       11.10      0.31 o
   0  12   7        0.05        1.12      0.40 o
   1  12   7        5.51        5.62      0.52 o
   2  12   7      142.96      145.32      2.64 o
   3  12   7      209.71      205.01      3.56 o
   4  12   7        4.23        4.26      0.53 o
   5  12   7        2.85        2.25      0.42 o
   6  12   7        1.70        1.42      0.43 o
  -6  13   7       19.44       24.59      1.97 o
  -5  13   7      219.73      237.74      6.59 o
  -4  13   7       21.78       19.92      1.96 o
  -3  13   7       20.88       23.30      0.88 o
  -2  13   7       32.85       38.27      1.78 o
  -1  13   7        6.29        5.17      0.45 o
   0  13   7       74.69       80.22      1.38 o
   1  13   7      127.71      135.79      2.59 o
   2  13   7        1.99        1.28      0.47 o
   3  13   7        0.74        0.89      0.44 o
   4  13   7        3.21        3.37      0.50 o
   5  13   7        8.77       10.28      0.70 o
  -5  14   7       17.62       19.36      1.34 o
  -4  14   7      238.72      249.14      8.23 o
  -3  14   7       33.44       31.27      1.75 o
  -2  14   7        3.37        5.08      1.07 o
  -1  14   7       10.17       11.89      0.93 o
   0  14   7        9.36        8.83      0.68 o
   1  14   7       44.75       44.84      1.54 o
   2  14   7      108.15      118.79      3.38 o
   3  14   7       38.42       36.47      1.21 o
   4  14   7        0.62        0.53      0.42 o
  -3  15   7        4.48        4.81      0.35 o
  -2  15   7        4.87        5.24      0.87 o
  -1  15   7        0.93        1.11      0.51 o
   0  15   7        0.01        0.09      0.38 o
   1  15   7       83.06       83.02      2.08 o
   2  15   7        6.51        6.28      0.82 o
   3  15   7        7.44        7.23      1.08 o
  -1  16   7       23.53       27.50      1.12 o
   0  16   7        0.02       -0.10      0.39 o
   1  16   7       12.18       12.84      1.06 o
  -9   0   8      113.93      129.18      6.53 o
  -8   0   8      288.61      284.77      6.32 o
  -7   0   8       58.18       50.38      1.69 o
  -6   0   8        0.11        0.86      0.25 o
  -5   0   8        0.17        1.86      0.43 o
  -4   0   8     1170.59     1155.16     28.97 o
  -3   0   8        8.42        5.19      0.37 o
  -2   0   8      493.83      454.92      7.69 o
  -1   0   8        1.01        1.44      0.63 o
   0   0   8      790.71      780.57     19.43 o
   1   0   8      794.49      873.60     23.09 o
   2   0   8     4583.65     5005.62    214.12 o
   3   0   8     2442.70     2802.71    102.25 o
   4   0   8      362.89      355.75      8.69 o
   5   0   8      315.28      262.71      5.81 o
   6   0   8       47.95       50.62      3.19 o
   7   0   8       46.24       44.62      1.92 o
   8   0   8       43.91       42.57      1.71 o
   9   0   8       23.00       35.58      1.77 o
  -9   1   8      642.28      671.53     21.20 o
  -8   1   8       85.55       84.10      2.57 o
  -7   1   8        0.35        1.26      0.16 o
  -6   1   8      262.80      262.69      3.36 o
  -5   1   8       37.67       35.16      0.53 o
  -4   1   8       19.73       22.74      0.81 o
  -3   1   8       62.89       71.48      0.93 o
  -2   1   8        2.34        3.66      0.39 o
  -1   1   8        0.61        0.53      0.22 o
   0   1   8      311.19      292.35      3.97 o
   1   1   8       10.67       13.23      0.67 o
   2   1   8      746.76      791.04     15.21 o
   3   1   8        8.36       38.39      2.43 o
   4   1   8       89.18       79.26      1.59 o
   5   1   8       87.97       85.38      1.93 o
   6   1   8       10.75       15.15      0.73 o
   7   1   8        2.91        3.69      0.53 o
   8   1   8       60.72       62.47      1.76 o
   9   1   8        4.60        5.69      0.79 o
  -9   2   8        5.07       19.58      1.94 o
  -8   2   8        0.00        0.38      0.31 o
  -7   2   8        0.41        0.53      0.16 o
  -6   2   8        1.55        4.13      0.86 o
  -5   2   8       32.02       28.39      0.43 o
  -4   2   8        3.84        6.77      0.35 o
  -3   2   8       24.89       22.81      0.40 o
  -2   2   8       81.03       77.42      0.99 o
  -1   2   8      113.64      101.22      1.35 o
   0   2   8       18.72       20.09      0.63 o
   1   2   8       39.35       35.29      0.88 o
   2   2   8        9.34       28.39      5.39 o
   3   2   8       85.56       84.73      2.05 o
   4   2   8       40.26       40.48      1.34 o
   5   2   8       32.39       33.45      1.01 o
   6   2   8       22.17       19.16      0.81 o
   7   2   8        2.65        2.42      0.47 o
   8   2   8        3.07        3.00      0.62 o
   9   2   8        2.81        3.22      0.65 o
  -9   3   8      477.95      487.01      8.93 o
  -8   3   8       10.32       11.22      0.66 o
  -7   3   8        8.57        8.38      0.61 o
  -6   3   8      172.26      168.21      2.57 o
  -5   3   8       15.40       18.01      0.35 o
  -4   3   8      294.28      288.49      3.58 o
  -3   3   8       55.68       66.35      1.16 o
  -2   3   8       89.87       90.14      1.32 o
  -1   3   8      152.39      142.15      1.71 o
   0   3   8      103.01      101.81      1.94 o
   1   3   8       35.71       42.17      1.19 o
   2   3   8     1119.10     1180.15     27.35 o
   3   3   8        0.08       14.94      4.54 o
   4   3   8      135.59      111.56      2.20 o
   5   3   8      140.00      138.32      2.58 o
   6   3   8        2.17        2.82      0.49 o
   7   3   8       12.18       17.02      0.82 o
   8   3   8       54.06       55.18      1.54 o
   9   3   8        0.00        0.12      0.45 o
  -9   4   8       15.08       19.19      0.81 o
  -8   4   8      354.29      351.64      6.94 o
  -7   4   8       10.99       11.21      0.67 o
  -6   4   8       64.24       60.76      1.58 o
  -5   4   8        9.12        5.74      0.44 o
  -4   4   8      418.82      377.77      4.61 o
  -3   4   8      155.42      152.25      2.06 o
  -2   4   8      530.04      501.33      6.39 o
  -1   4   8      104.69       90.06      1.19 o
   0   4   8     1557.22     1638.23     31.46 o
   1   4   8      689.53      706.53     18.90 o
   2   4   8     2216.79     2443.72     61.54 o
   3   4   8     3258.75     3695.87    105.33 o
   4   4   8       70.51       74.16      1.89 o
   5   4   8      196.50      162.67      2.82 o
   6   4   8      194.16      197.85      3.51 o
   7   4   8      148.88      144.48      2.82 o
   8   4   8       26.74       26.23      1.05 o
  -9   5   8      266.70      267.96      5.83 o
  -8   5   8        8.34        9.06      0.93 o
  -7   5   8       13.15       14.21      0.87 o
  -6   5   8       79.81       81.20      2.86 o
  -5   5   8        0.19        0.46      0.13 o
  -4   5   8       24.82       23.46      0.76 o
  -3   5   8       58.92       56.97      1.10 o
  -2   5   8       15.78       16.87      0.49 o
  -1   5   8       36.03       36.02      0.89 o
   0   5   8      127.77      127.66      2.24 o
   1   5   8       23.49       22.96      0.77 o
   2   5   8      665.49      655.26     13.07 o
   3   5   8        0.01       46.88     12.03 o
   4   5   8        1.21        1.17      0.54 o
   5   5   8       37.22       38.21      1.26 o
   6   5   8        4.86        6.84      0.96 o
   7   5   8        8.80        9.87      0.85 o
   8   5   8       44.20       48.30      1.54 o
  -8   6   8       55.62       56.12      2.03 o
  -7   6   8        0.64        1.25      0.48 o
  -6   6   8       38.53       40.43      1.10 o
  -5   6   8        0.71        1.09      0.21 o
  -4   6   8       89.85       92.08      1.48 o
  -3   6   8        0.49        1.27      0.22 o
  -2   6   8        0.45        0.85      0.33 o
  -1   6   8      112.82      102.90      1.53 o
   0   6   8      167.62      152.85      2.42 o
   1   6   8        0.34        0.73      0.41 o
   2   6   8       11.94       19.76      3.22 o
   3   6   8      549.52      528.33     11.28 o
   4   6   8       40.68       34.39      1.30 o
   5   6   8       44.90       43.79      1.56 o
   6   6   8      106.33       99.87      2.46 o
   7   6   8       42.99       44.56      1.32 o
   8   6   8        5.63        3.02      0.95 o
  -8   7   8        7.53        8.46      0.93 o
  -7   7   8       41.35       43.23      1.36 o
  -6   7   8       91.96       90.05      2.28 o
  -5   7   8       72.98       75.27      1.04 o
  -4   7   8      630.45      611.22     10.60 o
  -3   7   8      106.94      111.58      1.40 o
  -2   7   8      163.84      145.36      2.06 o
  -1   7   8      661.13      632.21      8.74 o
   0   7   8       13.14       16.35      0.69 o
   1   7   8       87.19       79.40      1.67 o
   2   7   8     1676.22     1786.54     37.24 o
   3   7   8       80.48       74.48      2.58 o
   4   7   8       73.26       66.89      1.78 o
   5   7   8      254.35      246.00      4.92 o
   6   7   8       11.12        9.35      0.80 o
   7   7   8       25.12       30.86      1.14 o
   8   7   8       61.84       64.92      1.88 o
  -8   8   8      210.42      211.80      4.89 o
  -7   8   8        7.13        6.94      2.44 o
  -6   8   8       27.05       24.85      1.50 o
  -5   8   8        1.22        1.63      0.18 o
  -4   8   8       61.46       58.75      1.39 o
  -3   8   8      106.74       99.88      1.29 o
  -2   8   8       50.10       51.11      1.49 o
  -1   8   8      232.94      212.17      2.74 o
   0   8   8      571.27      535.43      8.41 o
   1   8   8       24.46       25.41      0.88 o
   2   8   8      402.19      398.77      7.62 o
   3   8   8     1650.03     1814.45     43.66 o
   4   8   8       64.47       68.19      1.85 o
   5   8   8       64.97       55.27      1.64 o
   6   8   8      127.44      129.32      2.69 o
   7   8   8       96.43       88.92      2.03 o
  -7   9   8        1.52        0.90      0.54 o
  -6   9   8        4.94        3.08      1.27 o
  -5   9   8        0.46        0.97      0.53 o
  -4   9   8        5.70        7.31      0.53 o
  -3   9   8       11.90       10.99      0.43 o
  -2   9   8        1.81        2.83      0.34 o
  -1   9   8        1.01        1.33      0.32 o
   0   9   8       61.84       61.31      1.19 o
   1   9   8        0.95        1.05      0.41 o
   2   9   8      164.53      159.85      2.92 o
   3   9   8        0.09        5.08      2.12 o
   4   9   8        0.96        1.86      0.68 o
   5   9   8       12.63       11.73      0.77 o
   6   9   8        2.30        2.00      0.59 o
   7   9   8        2.48        2.15      0.96 o
  -7  10   8       21.15       21.74      1.18 o
  -6  10   8       23.96       24.77      1.21 o
  -5  10   8        9.55       12.06      1.12 o
  -4  10   8      233.17      236.49      4.59 o
  -3  10   8        0.06        0.20      0.13 o
  -2  10   8       50.70       49.84      1.07 o
  -1  10   8        0.03        0.63      0.21 o
   0  10   8       25.64       23.41      0.78 o
   1  10   8        7.18        7.64      0.54 o
   2  10   8      192.56      192.47      3.41 o
   3  10   8      294.13      283.91      5.08 o
   4  10   8       42.37       39.57      1.20 o
   5  10   8        0.41        0.33      0.44 o
   6  10   8       11.78       12.52      0.82 o
  -6  11   8       34.09       35.39      1.48 o
  -5  11   8       16.85       15.15      3.63 o
  -4  11   8       84.28       80.73      3.28 o
  -3  11   8       72.34       77.32      1.41 o
  -2  11   8        1.14        2.94      0.21 o
  -1  11   8      102.43       95.94      1.42 o
   0  11   8        8.60       11.59      0.58 o
   1  11   8        0.26        0.24      0.36 o
   2  11   8      602.56      581.47     10.32 o
   3  11   8       31.32       32.39      1.40 o
   4  11   8       39.20       38.14      1.30 o
   5  11   8       78.87       72.83      1.60 o
   6  11   8        2.87        2.64      0.64 o
  -5  12   8        3.93        4.78      0.99 o
  -4  12   8       60.69       69.09      3.21 o
  -3  12   8       12.71       10.56      0.66 o
  -2  12   8        7.07        9.56      0.62 o
  -1  12   8       30.47       26.56      0.81 o
   0  12   8       34.54       31.05      0.81 o
   1  12   8        3.89        4.57      0.72 o
   2  12   8      124.00      126.35      2.79 o
   3  12   8      294.45      290.82      5.22 o
   4  12   8       52.42       51.43      1.35 o
   5  12   8       49.56       47.23      1.41 o
  -5  13   8        1.62        1.74      0.85 o
  -4  13   8        1.61        4.48      1.98 o
  -3  13   8       29.39       26.59      1.50 o
  -2  13   8        2.30        1.82      0.92 o
  -1  13   8       12.31       11.98      0.57 o
   0  13   8        1.68        1.50      0.49 o
   1  13   8        6.08        6.13      0.67 o
   2  13   8       95.21       97.46      2.26 o
   3  13   8       18.78       22.35      1.11 o
   4  13   8        3.45        3.32      0.58 o
  -3  14   8        3.80        4.19      0.43 o
  -2  14   8       47.71       54.63      2.24 o
  -1  14   8        0.09        0.33      0.34 o
   0  14   8       10.86       10.36      0.73 o
   1  14   8        2.80        3.95      0.55 o
   2  14   8      123.42      122.78      3.18 o
   3  14   8      191.34      195.99      5.07 o
  -1  15   8       52.32       51.95      2.39 o
   0  15   8        4.64        6.43      0.66 o
   1  15   8        0.78        0.77      0.49 o
  -8   1   9       76.82       92.01      3.73 o
  -7   1   9      233.81      240.87      6.49 o
  -6   1   9      100.77       96.36      1.75 o
  -5   1   9        6.60        8.75      0.33 o
  -4   1   9      144.82      142.59      1.79 o
  -3   1   9       30.40       24.74      0.56 o
  -2   1   9      387.56      361.69      5.11 o
  -1   1   9      139.24      147.21      2.01 o
   0   1   9      682.32      642.26     10.22 o
   1   1   9        4.24        6.42      0.59 o
   2   1   9        0.03       -0.02      0.33 o
   3   1   9       39.17       61.36      4.62 o
   4   1   9        3.02        2.79      0.47 o
   5   1   9       33.20       29.67      0.93 o
   6   1   9        1.05        4.88      0.66 o
   7   1   9        1.13        2.05      0.60 o
   8   1   9       37.86       37.39      1.33 o
  -8   2   9      594.18      627.57     23.78 o
  -7   2   9        1.12        0.83      0.28 o
  -6   2   9        2.54        3.06      0.45 o
  -5   2   9       40.44       48.28      0.73 o
  -4   2   9       71.70       62.14      0.96 o
  -3   2   9      283.58      258.36      3.11 o
  -2   2   9      912.66      842.07     12.55 o
  -1   2   9      323.95      257.71      3.50 o
   0   2   9      154.08      177.47      3.41 o
   1   2   9        1.31        0.47      0.36 o
   2   2   9       11.81       11.95      0.84 o
   3   2   9     1954.08     2191.64     54.67 o
   4   2   9       15.98       15.45      0.75 o
   5   2   9       40.02       43.02      1.15 o
   6   2   9        0.08        1.62      0.49 o
   7   2   9        1.01        0.38      0.44 o
   8   2   9       98.46      109.35      2.70 o
  -8   3   9      140.41      157.09      6.08 o
  -7   3   9      188.67      194.46      5.38 o
  -6   3   9       13.72       11.49      0.40 o
  -5   3   9       72.83       76.23      0.94 o
  -4   3   9      268.29      266.20      3.52 o
  -3   3   9       95.24       86.18      1.22 o
  -2   3   9      355.56      329.91      4.85 o
  -1   3   9      342.68      343.56      4.58 o
   0   3   9      646.82      628.75      9.97 o
   1   3   9       10.49       10.34      1.24 o
   2   3   9       66.23       59.42      1.63 o
   3   3   9       93.11       98.68      4.62 o
   4   3   9       18.65       16.67      1.01 o
   5   3   9       13.32       12.11      1.04 o
   6   3   9        3.58        6.75      0.63 o
   7   3   9        5.27        7.25      0.77 o
   8   3   9       34.66       37.59      1.60 o
  -8   4   9        0.03        1.29      0.81 o
  -7   4   9        9.72       14.64      0.78 o
  -6   4   9        0.16        0.24      0.12 o
  -5   4   9        0.20        0.60      0.22 o
  -4   4   9        2.15        2.48      0.31 o
  -3   4   9        2.33        3.77      0.33 o
  -2   4   9      171.09      154.81      2.34 o
  -1   4   9       32.05       29.44      0.78 o
   0   4   9       11.76       11.42      0.81 o
   1   4   9       10.36       10.30      0.66 o
   2   4   9       42.62       39.05      1.48 o
   3   4   9       35.02       37.43      1.42 o
   4   4   9       17.07       18.27      1.09 o
   5   4   9        0.75        1.79      0.50 o
   6   4   9       15.26       14.93      0.88 o
   7   4   9       25.56       27.44      1.10 o
   8   4   9       20.48       24.12      1.23 o
  -8   5   9       81.49       87.62      4.29 o
  -7   5   9      114.44      118.93      4.56 o
  -6   5   9        6.34        8.18      0.45 o
  -5   5   9       47.45       42.42      1.01 o
  -4   5   9       22.89       23.31      0.44 o
  -3   5   9      160.77      157.43      2.44 o
  -2   5   9      989.27      965.19     15.39 o
  -1   5   9       18.27       24.41      0.83 o
   0   5   9        2.46        3.04      0.60 o
   1   5   9      398.48      382.21      5.94 o
   2   5   9        0.23        0.80      0.51 o
   3   5   9      123.53      120.87      3.09 o
   4   5   9      226.67      210.97      3.98 o
   5   5   9      116.85      106.80      2.16 o
   6   5   9       26.08       28.61      1.07 o
   7   5   9       51.78       55.95      1.68 o
  -8   6   9      189.67      192.43      6.41 o
  -7   6   9       66.34       77.07      2.26 o
  -6   6   9       16.63       19.33      0.85 o
  -5   6   9        2.55        4.06      0.21 o
  -4   6   9      200.13      185.15      2.22 o
  -3   6   9      343.14      329.32      5.14 o
  -2   6   9      415.70      395.54      5.92 o
  -1   6   9      354.76      318.56      4.40 o
   0   6   9      119.82      127.24      2.24 o
   1   6   9        1.57        2.04      0.48 o
   2   6   9        4.17        7.54      1.77 o
   3   6   9     1021.83     1039.00     22.88 o
   4   6   9       40.82       38.28      1.29 o
   5   6   9       46.44       49.55      1.41 o
   6   6   9        0.10        0.33      0.47 o
   7   6   9        0.84        1.95      0.66 o
  -7   7   9        1.98        3.47      1.69 o
  -6   7   9        2.82        4.81      0.37 o
  -5   7   9        0.26        0.30      0.17 o
  -4   7   9        0.44        0.96      0.17 o
  -3   7   9       21.03       21.50      0.62 o
  -2   7   9       44.65       42.42      1.08 o
  -1   7   9       14.50       14.12      0.53 o
   0   7   9       49.96       50.48      1.14 o
   1   7   9        3.48        2.99      0.59 o
   2   7   9       14.27       13.42      0.82 o
   3   7   9        4.68        5.80      0.99 o
   4   7   9       42.82       42.46      2.14 o
   5   7   9        3.39        5.17      0.84 o
   6   7   9       13.24       14.63      1.01 o
   7   7   9        7.02        4.79      1.37 o
  -7   8   9       22.73       22.61      1.65 o
  -6   8   9       14.23       14.08      0.97 o
  -5   8   9        5.54        5.41      0.37 o
  -4   8   9        0.69        0.65      0.19 o
  -3   8   9       54.20       51.21      0.82 o
  -2   8   9      278.54      261.60      3.69 o
  -1   8   9        7.13        5.44      0.41 o
   0   8   9       30.01       30.99      1.00 o
   1   8   9       35.04       38.03      1.02 o
   2   8   9        6.11        6.31      0.71 o
   3   8   9      303.15      301.29      5.03 o
   4   8   9        4.72        4.53      0.68 o
   5   8   9       22.40       25.05      1.09 o
   6   8   9        3.28        2.14      0.66 o
  -6   9   9       23.60       28.18      2.25 o
  -5   9   9       18.19       17.33      1.09 o
  -4   9   9       48.70       49.91      0.87 o
  -3   9   9       24.76       21.08      0.48 o
  -2   9   9      488.83      452.86      7.35 o
  -1   9   9       31.05       36.33      0.77 o
   0   9   9        7.53        7.93      0.54 o
   1   9   9      195.07      181.25      3.00 o
   2   9   9        9.30       11.00      0.72 o
   3   9   9       66.63       59.17      1.65 o
   4   9   9      123.02      109.34      2.35 o
   5   9   9       68.68       63.02      2.00 o
   6   9   9       11.12       10.03      0.78 o
  -6  10   9        7.72        9.60      1.05 o
  -5  10   9       14.82       19.25      1.68 o
  -4  10   9       12.32       10.99      0.46 o
  -3  10   9       96.91       94.08      2.40 o
  -2  10   9      231.68      238.48      5.22 o
  -1  10   9       14.64       12.87      0.57 o
   0  10   9        2.31        2.92      0.46 o
   1  10   9       13.83       18.04      0.88 o
   2  10   9       41.00       39.90      1.33 o
   3  10   9      193.12      184.51      3.90 o
   4  10   9        9.46        6.88      0.70 o
   5  10   9        0.05        0.21      0.41 o
  -5  11   9        8.44        9.32      1.10 o
  -4  11   9       18.31       18.07      1.39 o
  -3  11   9        3.33        4.65      0.42 o
  -2  11   9        2.80        2.51      0.51 o
  -1  11   9        4.56        4.26      0.31 o
   0  11   9        6.97        6.02      0.59 o
   1  11   9        0.64        1.22      0.52 o
   2  11   9        1.61        1.91      0.71 o
   3  11   9        0.98        1.20      0.65 o
   4  11   9       37.25       35.61      1.33 o
   5  11   9       19.03       19.44      1.00 o
  -4  12   9       14.16       15.09      1.70 o
  -3  12   9        9.68        9.56      0.89 o
  -2  12   9      150.14      157.02      3.28 o
  -1  12   9        6.37        5.76      0.49 o
   0  12   9        5.31        5.89      0.38 o
   1  12   9       13.46       14.66      0.84 o
   2  12   9       15.33       14.48      0.82 o
   3  12   9      190.44      185.63      3.38 o
   4  12   9        5.34        4.64      0.72 o
  -3  13   9       22.75       25.80      1.55 o
  -2  13   9      134.07      139.23      3.83 o
  -1  13   9       75.45       85.60      1.89 o
   0  13   9       56.65       61.06      1.45 o
   1  13   9       26.19       27.03      1.12 o
   2  13   9       36.45       38.16      1.23 o
   3  13   9        2.07        1.04      0.55 o
   0  14   9        5.35        5.66      0.68 o
  -7   0  10       42.67       46.09      3.73 o
  -6   0  10      326.68      323.75      6.69 o
  -5   0  10       50.14       40.45      1.51 o
  -4   0  10        1.16        3.06      0.54 o
  -3   0  10      111.26      128.54      2.49 o
  -2   0  10      236.10      189.06      4.11 o
  -1   0  10      955.50      840.57     22.42 o
   0   0  10      133.01      161.66      3.53 o
   1   0  10      624.58      570.54     14.77 o
   2   0  10       75.78       72.26      2.25 o
   3   0  10      140.69      137.31      4.01 o
   4   0  10        0.10        0.48      0.59 o
   5   0  10      223.68      244.29      6.08 o
   6   0  10       38.86       43.44      1.85 o
   7   0  10        1.37        0.71      0.77 o
  -7   1  10       55.66       54.19      2.30 o
  -6   1  10       40.51       40.44      1.35 o
  -5   1  10      137.15      135.88      2.75 o
  -4   1  10       23.42       24.84      0.57 o
  -3   1  10      146.90      145.15      1.97 o
  -2   1  10      640.92      602.33      8.68 o
  -1   1  10        0.22        1.32      0.46 o
   0   1  10      128.08      126.76      1.94 o
   1   1  10      704.70      677.40     13.15 o
   2   1  10       95.89       86.32      1.91 o
   3   1  10        2.44        3.33      0.54 o
   4   1  10       91.14       86.95      1.94 o
   5   1  10        0.06        0.84      0.56 o
   6   1  10        0.05        0.48      0.57 o
   7   1  10       58.41       58.89      1.82 o
  -7   2  10       14.60       16.16      1.27 o
  -6   2  10        5.62        7.40      0.33 o
  -5   2  10        0.50        2.33      0.30 o
  -4   2  10        5.40        5.74      0.28 o
  -3   2  10        1.98        3.27      0.37 o
  -2   2  10        1.25        9.31      1.39 o
  -1   2  10       13.43       10.63      0.63 o
   0   2  10        0.35        0.57      0.35 o
   1   2  10        0.06       13.30      1.84 o
   2   2  10        8.19        7.56      0.67 o
   3   2  10        3.78        3.09      0.53 o
   4   2  10        1.67        2.42      0.58 o
   5   2  10        4.36        4.29      0.64 o
   6   2  10        3.84        4.83      0.65 o
   7   2  10        0.06        0.44      0.53 o
  -7   3  10       61.22       64.81      2.27 o
  -6   3  10       36.68       39.39      1.16 o
  -5   3  10      135.08      135.53      1.76 o
  -4   3  10       44.51       44.28      0.77 o
  -3   3  10       44.42       47.86      0.83 o
  -2   3  10      308.41      293.30      4.32 o
  -1   3  10       23.74       20.99      1.08 o
   0   3  10       21.75       25.24      0.83 o
   1   3  10      350.54      332.87      5.42 o
   2   3  10       42.26       35.19      1.13 o
   3   3  10       11.61        8.35      0.68 o
   4   3  10        4.66        4.95      0.62 o
   5   3  10       12.72       16.98      0.98 o
   6   3  10        1.45        1.97      0.63 o
   7   3  10       63.53       64.00      1.95 o
  -7   4  10       29.75       29.56      1.75 o
  -6   4  10       96.77       96.54      2.10 o
  -5   4  10        3.95        5.04      0.33 o
  -4   4  10       12.59       14.06      0.36 o
  -3   4  10        3.24        6.47      0.38 o
  -2   4  10        1.10        0.66      0.31 o
  -1   4  10     1148.24     1079.91     17.88 o
   0   4  10       24.77       33.79      0.97 o
   1   4  10      114.19      102.71      2.03 o
   2   4  10      200.01      190.58      3.77 o
   3   4  10       78.11       75.71      1.82 o
   4   4  10       35.25       39.50      1.26 o
   5   4  10      282.18      304.94      6.97 o
   6   4  10       26.94       31.82      1.70 o
   7   4  10        7.33        6.28      0.83 o
  -7   5  10        3.29        4.24      0.44 o
  -6   5  10       26.11       25.12      0.97 o
  -5   5  10       25.86       24.67      0.74 o
  -4   5  10        2.95        3.06      0.32 o
  -3   5  10      110.88      108.44      1.83 o
  -2   5  10      411.87      386.70      5.37 o
  -1   5  10        0.28        6.55      1.55 o
   0   5  10       79.93       78.07      1.55 o
   1   5  10      281.77      269.69      4.53 o
   2   5  10       20.72       19.64      0.93 o
   3   5  10       24.82       24.90      1.15 o
   4   5  10       80.35       78.80      1.86 o
   5   5  10        5.17        6.27      0.91 o
   6   5  10        0.49        0.38      0.54 o
   7   5  10        4.49        4.23      0.85 o
  -7   6  10        0.33        1.05      0.75 o
  -6   6  10        2.12        3.35      0.43 o
  -5   6  10        7.33        6.72      0.36 o
  -4   6  10       16.92       14.98      0.39 o
  -3   6  10        4.58        5.97      0.48 o
  -2   6  10        0.23        1.69      0.40 o
  -1   6  10      233.25      202.03      3.13 o
   0   6  10       15.44       14.98      0.90 o
   1   6  10       10.53       14.64      0.78 o
   2   6  10      110.64      105.50      2.05 o
   3   6  10       39.08       36.68      1.28 o
   4   6  10       30.34       30.21      1.16 o
   5   6  10       63.08       62.38      1.77 o
   6   6  10       17.87       18.12      1.05 o
  -6   7  10       42.92       45.91      1.38 o
  -5   7  10       81.08       84.28      1.62 o
  -4   7  10        6.50        7.45      0.36 o
  -3   7  10       34.21       34.74      0.72 o
  -2   7  10      163.17      160.58      2.23 o
  -1   7  10       59.06       47.65      1.13 o
   0   7  10       20.67       21.39      0.87 o
   1   7  10      193.49      182.20      3.60 o
   2   7  10        3.64        4.07      0.56 o
   3   7  10        0.75        1.33      0.48 o
   4   7  10        7.13        9.09      0.96 o
   5   7  10       23.51       23.54      1.19 o
   6   7  10       17.06       18.06      1.19 o
  -6   8  10       19.44       19.11      1.25 o
  -5   8  10        5.24        5.42      0.40 o
  -4   8  10        3.72        3.33      0.33 o
  -3   8  10        3.24        3.32      0.36 o
  -2   8  10       14.08       14.46      0.54 o
  -1   8  10      635.89      584.08      9.33 o
   0   8  10        2.12        2.56      0.55 o
   1   8  10       20.71       18.28      0.84 o
   2   8  10       98.43       96.79      2.05 o
   3   8  10       27.99       28.18      0.97 o
   4   8  10       21.46       21.20      1.11 o
   5   8  10      121.67      133.49      3.36 o
  -5   9  10        3.49        3.21      0.93 o
  -4   9  10        0.39        0.75      0.18 o
  -3   9  10        3.93        3.15      0.41 o
  -2   9  10       55.68       52.97      1.06 o
  -1   9  10       21.57       26.89      1.52 o
   0   9  10       13.91       13.14      0.63 o
   1   9  10        0.59        1.09      0.49 o
   2   9  10        8.27        8.43      0.83 o
   3   9  10        1.84        1.90      0.51 o
   4   9  10        5.21        4.92      0.66 o
   5   9  10        8.14        7.90      0.88 o
  -4  10  10       40.27       43.85      1.64 o
  -3  10  10       72.37       80.54      1.48 o
  -2  10  10       34.20       35.33      0.95 o
  -1  10  10      202.71      187.01      3.36 o
   0  10  10       49.83       54.69      1.02 o
   1  10  10        6.27        6.45      0.66 o
   2  10  10       52.48       53.36      1.33 o
   3  10  10       76.88       75.78      1.91 o
   4  10  10        4.37        3.64      0.68 o
  -3  11  10        0.06        0.45      0.29 o
  -2  11  10      120.79      123.29      2.66 o
  -1  11  10        0.25        0.82      0.30 o
   0  11  10        0.29        1.07      0.34 o
   1  11  10      133.46      132.09      2.52 o
   2  11  10       23.56       24.75      1.14 o
   3  11  10        2.73        3.83      0.58 o
  -2  12  10        1.47        1.39      0.51 o
  -1  12  10      268.16      261.49      5.02 o
   0  12  10       23.65       28.79      0.99 o
   1  12  10       32.29       33.88      1.24 o
   2  12  10       19.35       21.37      0.93 o
  -6   1  11       51.52       53.53      0.98 o
  -5   1  11      195.32      205.61      3.05 o
  -4   1  11        3.62        8.14      0.50 o
  -3   1  11      181.28      175.93      3.00 o
  -2   1  11       28.46       26.01      0.80 o
  -1   1  11        5.34        8.00      0.91 o
   0   1  11      160.08      169.74      2.74 o
   1   1  11        0.23        0.43      0.40 o
   2   1  11       12.63       14.49      0.82 o
   3   1  11       54.59       53.32      1.69 o
   4   1  11        9.49        8.67      1.06 o
   5   1  11       23.30       31.00      1.39 o
   6   1  11        6.28        9.51      1.04 o
  -6   2  11        3.82        4.23      0.30 o
  -5   2  11       13.66        9.14      0.37 o
  -4   2  11      542.99      548.12      8.09 o
  -3   2  11      135.45      128.39      1.91 o
  -2   2  11        0.62        1.51      0.37 o
  -1   2  11      607.51      574.52      8.82 o
   0   2  11       59.87       62.56      1.27 o
   1   2  11       56.08       50.36      1.34 o
   2   2  11      116.76      115.40      2.19 o
   3   2  11        1.77        0.91      0.53 o
   4   2  11      196.23      206.25      3.91 o
   5   2  11      190.13      181.77      4.36 o
   6   2  11      195.34      226.50      5.06 o
  -6   3  11       43.84       47.07      1.19 o
  -5   3  11       61.78       69.45      1.12 o
  -4   3  11       25.75       28.62      0.94 o
  -3   3  11      107.51      108.31      1.73 o
  -2   3  11        0.15        0.39      0.34 o
  -1   3  11       11.69       13.20      0.78 o
   0   3  11      181.54      188.04      2.94 o
   1   3  11        2.18        2.87      0.47 o
   2   3  11        0.25        0.17      0.38 o
   3   3  11       45.75       44.77      1.41 o
   4   3  11        1.89        1.82      0.60 o
   5   3  11       53.98       62.06      1.96 o
   6   3  11       14.78       21.01      1.39 o
  -6   4  11        1.94        2.25      0.39 o
  -5   4  11       20.12       19.70      0.62 o
  -4   4  11        4.77        4.69      0.49 o
  -3   4  11        0.03        1.05      0.48 o
  -2   4  11        5.85        4.23      0.46 o
  -1   4  11        2.75        3.36      0.62 o
   0   4  11        1.32        4.34      0.73 o
   1   4  11        6.90        8.20      0.63 o
   2   4  11        1.32        0.90      0.45 o
   3   4  11        0.66        0.85      0.49 o
   4   4  11        1.19        1.15      0.68 o
   5   4  11        4.54        4.56      1.02 o
   6   4  11        8.52        8.06      1.06 o
  -6   5  11       18.41       17.17      0.64 o
  -5   5  11       94.81       95.76      1.84 o
  -4   5  11       16.97       17.86      0.54 o
  -3   5  11      143.08      128.17      2.04 o
  -2   5  11        4.68        3.54      0.41 o
  -1   5  11        2.77        3.17      0.49 o
   0   5  11      139.91      142.70      2.20 o
   1   5  11       10.25       11.24      0.64 o
   2   5  11        4.19        3.09      0.49 o
   3   5  11       76.46       71.79      1.85 o
   4   5  11        0.04        0.64      0.52 o
   5   5  11       72.85       76.79      2.33 o
  -5   6  11        4.66        2.72      0.45 o
  -4   6  11      214.80      223.82      3.04 o
  -3   6  11       22.19       22.03      1.07 o
  -2   6  11        2.08        1.98      0.39 o
  -1   6  11      128.61      118.65      2.11 o
   0   6  11        0.38        0.65      0.40 o
   1   6  11       22.88       20.55      0.88 o
   2   6  11       12.74       13.36      0.80 o
   3   6  11        2.06        3.22      0.54 o
   4   6  11       73.69       79.69      2.14 o
   5   6  11       52.56       49.88      2.16 o
  -5   7  11        6.40        7.16      0.70 o
  -4   7  11        0.12        0.58      0.21 o
  -3   7  11        0.09        1.09      0.37 o
  -2   7  11        9.21       10.25      0.50 o
  -1   7  11        1.13        1.25      0.41 o
   0   7  11       56.87       53.31      1.18 o
   1   7  11        0.01        0.15      0.40 o
   2   7  11        3.50        5.18      0.55 o
   3   7  11        6.55        6.11      0.82 o
   4   7  11        0.59        0.06      0.41 o
  -4   8  11        0.50        1.16      0.28 o
  -3   8  11       15.42       14.95      0.54 o
  -2   8  11       19.35       23.28      0.83 o
  -1   8  11       47.82       46.78      1.10 o
   0   8  11        6.97        6.69      0.54 o
   1   8  11       20.67       19.73      0.86 o
   2   8  11       16.88       20.19      1.11 o
   3   8  11        6.41        6.31      0.69 o
   4   8  11       46.06       47.03      1.38 o
  -3   9  11       98.56       90.48      1.80 o
  -2   9  11       54.03       51.46      1.41 o
  -1   9  11        1.53        1.99      0.36 o
   0   9  11      104.35      105.80      1.81 o
   1   9  11        6.20        6.36      0.71 o
   2   9  11        0.02        0.21      0.37 o
   3   9  11       54.81       55.04      1.52 o
  -2  10  11        7.30        6.07      0.42 o
  -1  10  11       32.44       32.02      0.82 o
   0  10  11        1.22        0.50      0.36 o
   1  10  11        4.10        3.92      0.57 o
   2  10  11       11.53       12.99      0.77 o
  -5   0  12       75.05       70.02      1.58 o
  -4   0  12      292.64      327.98      7.22 o
  -3   0  12       42.03       49.33      1.53 o
  -2   0  12      473.31      505.09     11.35 o
  -1   0  12      161.40      149.18      3.64 o
   0   0  12        4.94        5.33      0.70 o
   1   0  12      202.21      190.66      4.44 o
   2   0  12      203.19      228.74      6.39 o
   3   0  12       38.88       49.01      2.86 o
   4   0  12        0.36        0.58      0.79 o
   5   0  12       21.46       20.85      1.88 o
  -5   1  12        6.03        6.17      0.83 o
  -4   1  12      151.60      156.79      2.46 o
  -3   1  12      108.18      105.76      1.78 o
  -2   1  12       26.23       27.80      1.14 o
  -1   1  12       37.20       34.63      1.00 o
   0   1  12        5.10        4.71      0.56 o
   1   1  12        0.24        0.81      0.42 o
   2   1  12      103.65      113.66      2.74 o
   3   1  12       33.58       34.16      1.42 o
   4   1  12        7.88       10.03      1.04 o
  -5   2  12        4.43        5.59      0.42 o
  -4   2  12       12.52       16.80      0.75 o
  -3   2  12       21.99       23.12      0.87 o
  -2   2  12        3.17        4.63      0.52 o
  -1   2  12        3.11        2.72      0.44 o
   0   2  12        1.30        1.20      0.45 o
   1   2  12        1.90        1.34      0.46 o
   2   2  12        9.14       11.63      0.87 o
   3   2  12        0.07        0.41      0.60 o
   4   2  12        1.17        0.78      0.67 o
  -5   3  12       23.24       26.01      0.73 o
  -4   3  12      191.19      201.37      2.86 o
  -3   3  12      150.47      151.90      2.33 o
  -2   3  12       53.28       56.74      1.32 o
  -1   3  12       24.68       21.53      0.78 o
   0   3  12        4.44        4.32      0.46 o
   1   3  12        3.98        3.34      0.51 o
   2   3  12       32.59       38.39      1.35 o
   3   3  12       12.71       14.52      1.07 o
   4   3  12        1.08        1.52      0.72 o
  -4   4  12      114.16      131.72      2.19 o
  -3   4  12       43.72       46.71      1.01 o
  -2   4  12      238.09      246.79      3.52 o
  -1   4  12       46.06       40.85      0.97 o
   0   4  12       11.04       10.79      0.64 o
   1   4  12       84.47       78.19      1.71 o
   2   4  12       73.52       85.73      1.99 o
   3   4  12       66.46       74.69      2.20 o
   4   4  12        0.59        2.53      1.46 o
  -4   5  12       20.90       20.28      0.78 o
  -3   5  12       24.12       23.48      0.68 o
  -2   5  12       19.68       18.91      0.71 o
  -1   5  12        0.79        0.32      0.34 o
   0   5  12        1.38        2.55      0.43 o
   1   5  12        0.63        1.12      0.50 o
   2   5  12       48.28       52.59      1.64 o
   3   5  12        6.10        8.07      0.87 o
  -3   6  12       23.25       23.79      0.73 o
  -2   6  12        4.33        4.89      0.52 o
  -1   6  12        0.62        0.25      0.32 o
   0   6  12        3.46        4.01      0.46 o
   1   6  12        8.00        7.43      0.67 o
   2   6  12        9.85       11.30      0.78 o
   3   6  12       17.89       21.89      1.26 o
  -3   7  12       94.16       99.22      2.22 o
  -2   7  12       12.71       15.42      0.71 o
  -1   7  12       38.88       36.17      0.91 o
   0   7  12        2.38        2.95      0.51 o
   1   7  12        0.24        0.39      0.38 o
   2   7  12       28.69       32.94      1.21 o
  -1   8  12       30.05       27.35      0.86 o
   0   8  12        0.07        0.28      0.33 o
   1   8  12       10.66       10.40      0.86 o
  -2   1  13       16.92       18.51      0.81 o
  -1   1  13      202.11      207.12      3.72 o
   0   1  13        0.00        0.73      0.44 o
   1   1  13       14.65       16.94      0.90 o
   2   1  13       39.29       43.47      1.52 o
  -2   2  13       83.51       90.08      2.21 o
  -1   2  13        1.80        6.31      0.86 o
   0   2  13      118.58      112.13      1.95 o
   1   2  13        3.71        7.38      0.60 o
   2   2  13        1.84        4.17      0.76 o
  -2   3  13        5.73        7.99      0.72 o
  -1   3  13       92.93       96.08      1.75 o
   0   3  13        3.50        4.15      0.55 o
   1   3  13        9.56       11.04      0.67 o
  -1   4  13       33.84       35.38      1.04 o
   0   4  13        0.29        0.78      0.40 o
   1   4  13        0.85        1.31      0.49 o
 
